# Supplementary material for: High NE dose trajectory is associated with new onset of acute kidney injury patients: A group-based trajectory modeling analysis
Source: PLoS One. 2025 May 13;20(5):e0323431. doi: 10.1371/journal.pone.0323431 (PMC12074548; doi:10.1371/journal.pone.0323431)
Supplement: S5 — (XLSV) [file pone.0323431.s005.xlsx]

## Sheet: Available Data  
Total_Fluid_Balance	FO_Qualitative	BMI	Cardiovascular_Disease	Respiratory_Disease	Digestive_Disease	Diabetes	Cancer	Heart_Rate	Resp_Rate	Temperature	SpO2	Hematocrit	Hemoglobin	Platelets	WBC	BUN	Albumin	Calcium	Chloride	Sodium	Potassium	D_dimer	Fibrinogen	INR	PT	APTT	ALT	AST	SCr	Lactate	PaO2	PaCO2	PaO2/FiO2ratio	SOFA	MV	AKI	traj_Group	MBP
5802.43	0	30.4578	0	0	0	0	0	78.7407	16.5167	36.6783	95.56	35.9	12.3	241	20.8	40	3.2	7.9	108	144	5.8	9713	455	1.8	19.4	33.5	4257	6019	1.20535572260456	1.4	103	41	257.5	14	0	1	1	56.5497316456821
8080	1	20.9847	1	0	0	0	0	63	14.5	36.1767	98.92	40	13.1	178	15.3	9	3.4	8.6	99	137	3.7	9713	499	1	10.6	30.9	320	21	0.1	1	79	39	230	4	1	0	2	47.7819914647366
6620	1	24.5578	0	0	0	0	0	102.452	18.8788	37.3508	99.9286	36.4	11.6	261	29.1	12	3.3	8.9	113	147	3.9	6716	196	1.2	12.8	23.7	633	126	0.4	4.9	396	32	575	5	1	0	1	55.0635106806283
8080	0	35.7812	0	0	0	0	1	119.16	18.4583	36.6757	98.8333	33	10.4	175	22	76	2.3	7.2	109	145	5.2	1865	782	2.2	22.9	30.6	18	23	0.7	8.2	64	27	165	12	0	1	2	58.5070862716281
8080	1	20.3954	0	1	0	0	1	89.3438	18.9697	36.8837	96.5862	35.1	11.3	273	13.4	10	2.9	8.3	97	134	4.3	1865	541	1	11.3	46	807	53	0.2	1.1	118	48	295	4	0	1	2	57.281392352524
6620	0	28.2161	0	0	0	0	0	73.96	17.58	37.0367	96.92	36.1	10.5	128	9.1	23	3.7	8.4	99	138	3.7	5454	214	1.2	12.8	24.3	41	77	0.5	1.1	149	58	292	6	0	1	1	55.7945
16000	1	28.4272	1	0	0	1	0	88.8387	14.8594	36.9267	97.871	35.2	12	116	13.3	44	3.3	9	105	140	4.1	6961	255	1.5	17.2	42.4	243	194	0.7	6.4	433	43	324	12	0	1	3	53.6126786278941
16000	1	19.6846	1	1	0	0	0	111.972	22.4324	35.266	80.5385	32.8	11.3	398	52.6	14	1.9	7.8	97	142	4.4	1865	268	2.6	28.3	34.8	151	736	0.2	17	369	66	369	17	0	1	3	56.734402254897
6620	0	30.0408	1	0	0	1	0	77.1111	13.2308	37.2364	98.32	31.4	11.1	146	12.1	18	3.2	8.3	110	137	4.7	1865	140	1.6	18.2	99.2	9	34	0.9	4.6	456	44	378	12	0	1	1	53.6767341143606
8080	0	31.1419	1	0	0	0	0	77.1	17	36.0492	99.2414	41.1	13.6	250	10.1	29	3.3	8.3	114	142	5	5454	250	1.1	12	27.4	36	29	1.1	1.1	201	47	442.5	8	1	1	2	57.2333354367932
6620	0	27.3438	0	0	0	1	0	90.8214	19	36.976	97.1724	27.7	9.9	104	2.4	21	3.5	8.1	106	137	4.5	7606	214	1.6	17.4	26.2	53	27	1.6	5.1	432	39	264	8	0	1	1	51.6521579485852
16000	1	15.0551	1	1	0	0	0	78.2188	19.9118	36.425	97.0645	32.7	10.8	104	19.3	18	2.3	7.3	112	140	5.3	9713	223	1.1	12.1	32	17	42	1	2.5	325	51	500	16	1	1	3	52.8580610628126
7092.22	0	26.7981	1	1	0	0	0	88.8889	19.037	36.0763	94.037	32.7	11	367	18	52	3.8	8.5	95	135	3.6	1741	76	3.3	32.9	83.2	15	194	0.6	3.6	68	44	153.75	5	0	1	2	58.8054333357624
6620	0	36.6285	0	0	0	1	0	97.0833	18.5417	36.795	97.1667	34.5	11.3	373	18.1	18	2.3	7.9	111	143	5	6716	418	1.3	13.9	27.8	20	19	0.7	1.7	243	56	318	5	0	1	1	57.8215694771672
5405.23	0	68.1613	1	1	0	0	0	71.16	18.963	36.915	92.64	58.1	18.2	159	11.2	11	3	9.3	95	142	3.9	1665	219	2.4	25.3	150	23	40	0.6	2.3	99	132	123.75	15	0	1	1	51.6521579485852
14893.6	1	32.4557	0	1	0	0	0	78.2593	22.2593	36.7883	93.7778	35.3	11.4	260	22.1	28	4.1	9.6	99	138	4	9713	363	1.1	11.6	24.7	18	30	1	5	530	54	421.839	1	1	1	3	53.0821273865925
8080	0	44.7311	0	1	0	1	0	86.8889	21.75	37.6429	86.7778	43.4	13.7	479	12.3	21	3.5	9	99	142	5.2	1865	564	1.4	15.3	105.6	19	13	0.7	1.9	80	61	80	11	1	1	2	56.1897377377893
8080	1	24.3418	0	0	0	0	0	71.5714	20.1786	36.8331	93.4815	36.9	11.9	181	1.1	18	3.4	8.1	109	139	5	7606	383	1.1	11.9	28.1	21	33	0.2	4.7	194	51	194	12	0	1	2	55.0282396047842
16000	1	26.5731	1	0	0	1	1	93.4	19.6	37.3875	99.1333	32.7	10.7	120	3.2	10	2.8	9.5	99	137	4.5	5454	417	1.1	13.1	29.1	81	112	1.1	0.9	46	52	140	8	1	1	3	54.1027640362413
8080	0	43.8885	0	0	0	0	0	60.6538	19.1731	36.9133	99.8077	44.5	16	223	17.7	33	3.7	8.3	107	142	4.8	6961	137	1.2	13.9	40	82	92	0.5	1.7	269	48	321.667	9	1	1	2	53.8155207263394
6620	0	24.2215	1	0	0	0	0	88.3871	15.9688	36.77	97.3871	40.8	14.4	200	9.9	17	3.1	8.7	113	143	5.3	1865	162	1.4	15.5	74	37	79	1.06698190739994	10.9	529	53	292	13	0	1	1	56.1321454633352
8080	1	24.2969	0	0	0	0	0	94.5556	21.8889	37.2525	97.6296	49	16.5	244	12.6	31	2.8	9.1	110	142	5.2	7606	404	1.3	14	27.7	34	45	0.5	3.4	118	52	148.333	11	1	1	2	56.7101213306401
16000	1	32.6743	0	0	0	0	0	84.16	20.1538	36.8078	100	27.5	9	128	20.1	14	3.1	9.2	110	141	4.7	5454	172	2	21.7	50	21	15	0.5	4.8	525	47	356	10	0	1	3	48.6995235992747
16000	1	31.1759	0	0	1	0	0	125.852	28.6667	36.38	96.037	33.8	11.9	245	15.5	34	2.8	9.2	103	132	6	9713	179	4.1	38	58.5	1282	8748	0.7	2.6	173	43	120	14	0	1	3	57.0057449023658
8080	1	29.4582	1	1	0	0	0	92.6538	20.1071	36.3517	99.96	38.3	12.7	258	27.2	23	3.5	7.8	108	137	3.8	5454	273	1.2	13.1	56.4	23	36	0.5	2	504	39	1008	8	0	0	2	56.1364172838646
8080	1	26.396	1	0	1	1	0	87.7857	20.5476	37.3586	97	47.4	16.4	173	15.1	17	3.3	9	100	139	4.1	7606	212	1.1	11.8	27.4	15	43	0.5	3.4	375	38	375	2.5	0	0	2	55.4979270319382
1508.94	0	21.0727	1	0	0	0	0	53.625	16.8393	37.4371	99.4074	44.9	15.8	219	7.3	18	3.8	9.3	108	143	3.9	1665	366	1.1	13.3	27.5	234	67	0.6	1.1	244	43	364	3	0	0	2	59.1727481688547
8080	1	23.8884	1	0	0	0	0	111.615	32.7538	37.1237	93.6731	37.1	13.2	206	15.3	26	1.6	8.6	115	143	4.3	1665	210	2.6	26.1	150	75	175	0.8	5.8	637	70	555	16	0	1	2	54.9748867880961
-1655	0	27.4587	0	0	0	0	0	76.12	21.1346	37.3814	98.96	41.4	12.8	191	17.2	17	3.4	9.5	106	136	4.1	5454	564	1.1	12.3	39.7	21	23	0.8	1.7	204	34	510	8	1	1	1	55.6548261764212
8080	1	23.0344	1	0	0	0	0	86.2292	20	36.33	97.7708	31.5	10.6	196	19.7	17	2.5	8.2	106	135	4.9	1665	696	1.6	16.9	66.7	114	20	0.6	5.2	404	43	471.429	11	0	1	2	58.9783521955479
16000	1	22.4986	0	0	0	1	0	127.96	20.2885	37.85	96.16	40.3	13.7	181	3.3	37	2.4	10.3	117	143	5.5	9713	445	2.1	22.6	100.4	249	625	0.3	5.6	375	51	241	8	1	1	3	54.2267333224745
4732.97	0	29.8606	0	1	0	1	0	107.04	22.52	37.4671	94.125	36.8	11.7	324	34.3	16	2.6	9	107	145	3.6	6716	144	1.1	11	60.6	29	60	0.6	2.3	90	39	232	4	0	1	1	51.460362541346
5361.21	1	20.8117	0	1	0	0	0	97.6667	23.5	36.35	91.9583	31.1	10.2	249	19	23	3.5	8.1	108	144	3.7	1665	224	1.2	13.7	30.4	35	43	0.7	1.2	72	41	134	4	0	0	1	59.2321772761639
8080	1	22.2222	1	0	0	0	0	76.7143	13.1	37.056	99.6897	34.3	11.5	174	14.5	15	2.7	8.2	115	139	5.1	6716	156	1.3	14.6	50.7	22	34	0.4	1.6	427	54	455	6	1	1	2	58.5642063929036
6549.17	0	29.2101	1	1	0	0	0	77.3846	21.7692	37.2907	90.8077	28.8	9.4	401	13.7	19	1.7	8.3	104	135	4.5	7606	370	1.5	16.7	36.2	17	27	0.7	1.2	336	51	336	11	0	1	1	60.180389884619
3064.07	0	25.9516	1	0	0	0	0	76.6429	17.6154	36.474	99.7143	29.1	10	112	13.2	14	3.3	7.7	111	139	4.6	7606	154	1.7	18.6	42.1	17	32	0.8	2.1	453	44	303	9	0	1	1	53.4908760563231
8080	0	32.637	1	0	0	1	0	82.963	19.0417	37.3971	94.12	42.8	14.3	265	14.8	15	3.3	9.9	104	141	3.5	5454	729	1.1	12.2	52.5	2535	174	0.6	1.8	158	40	253.75	4	1	1	2	57.8927298211333
8080	0	37.9012	0	0	1	0	0	83.9821	21.0172	37.2383	96.5893	29.4	9.8	120	10	29	3.2	10.1	105	140	5.7	9713	266	2.5	26.9	64	5000	20200	0.8	7.9	363	52	363	12	0	1	2	57.8947606314324
8080	0	26.0699	0	0	0	0	1	108.417	22.84	37.7289	96.5	22.3	8	45	6	26	2.6	7.7	100	134	4	9713	216	1.5	15.8	22.9	108	26	0.5	2.9	302	51	302	14	0	1	2	51.4270426936962
8080	1	28.4665	1	0	0	0	0	104.414	21.0333	36.3188	97.8621	35.9	12	194	37.7	34	2.6	9.3	114	145	3.6	6716	447	1.6	18.2	28.1	91	132	0.773018351213953	5.2	179	42	352	12	1	1	2	54.6709776098118
16000	1	23.5078	1	0	0	1	0	85.4	20.7812	36.656	94.4286	31.2	11.2	236	7.9	14	3.9	8.8	112	145	5.6	1665	177	1.8	18.7	63.2	34	175	0.6	7.8	319	55	355	16	0	1	3	56.1886975299218
8080	1	24.859	1	1	0	0	0	113.179	21.0833	37.8333	99.4783	30.2	8.7	222	11.4	52	3	8.2	123	145	5.4	1470	435	1.6	16.9	31.9	31	41	2.8	1.6	277	41	355	11.5	0	1	2	57.2517408812299
8080	0	30.506	0	0	0	0	0	88.275	15.1098	35.79	97.725	39	12.9	152	27.4	24	3.3	10.2	108	144	4.6	9713	337	1.2	13.5	39.8	81	54	0.6	1.9	122	59	291.429	11	0	1	2	56.5728977001982
6620	0	29.9383	0	1	1	0	0	107.2	15.2037	37.4917	95	27.5	9.2	154	9.7	79	3.2	7.9	99	135	6.7	6961	382	1.1	11.7	32.1	107	280	1.11220451108718	1.4	152	51	380	11	0	1	1	52.2273316397591
6620	0	21.7776	0	0	1	0	1	96.8571	24.6667	36.3886	94.2857	34	11.2	293	14	48	3.6	9.9	115	142	4.4	9713	76	3.9	37.5	49	39	53	0.9	1.8	71	23	105	11	0	1	1	53.7314713054486
8080	1	22.1563	1	1	0	1	0	62.875	22.3293	37.36	98.425	25.9	8.3	339	13.3	94	3	9.2	96	130	6.2	1665	564	3.3	35.5	97.7	90	155	1.2	1.5	171	65	182	14	0	1	2	53.9154653774965
6620	0	29.0657	1	0	0	0	0	88.7037	18.2679	37.815	97.4815	38.5	13.1	326	14.4	16	2.7	9.2	108	145	4.9	5454	210	1	10.5	24.5	16	27	0.4	2.6	125	43	314.286	5.5	0	1	1	57.7557491391208
6620	1	25.1556	0	1	0	0	0	71.8077	15.9444	36.8029	99.3462	37.7	11.9	267	20.8	27	3.3	8.4	107	136	5.2	1741	313	1.5	16	150	44	67	0.5	1.6	170	47	425	9	0	1	1	52.0767795289607
6620	0	56.83	1	0	0	1	0	99.5758	18.4853	36.88	97.5625	45.3	14.4	224	17.5	25	3.3	8.8	99	136	4.6	6961	300	1.3	13.8	27.9	23	28	0.8	3.3	256	69	420	8	0	1	1	55.1924927314377
16000	1	23.3808	1	1	0	1	0	116.04	16.68	37.9847	98.68	29.4	8.8	210	40.6	41	3.4	9.2	103	142	5.2	1470	153	3.9	42.1	65.2	213	275	0.6	2.5	116	53	290	14	1	1	3	54.3312962767442
8080	0	34.6006	0	0	1	0	0	117.925	24.6282	37.38	97.575	27.7	8.6	335	20.1	19	3.6	8.1	106	137	4.2	6716	234	3.1	33.5	77.4	9	17	0.4	3.4	106	26	212	6	1	1	2	55.1565946411169
6620	0	30.2469	0	0	0	0	0	116.8	25.6207	38.6209	97.5714	37	12.9	245	17.5	10	2.7	7.5	106	139	3.8	6961	683	1.6	17.1	35.8	10	11	0.5	0.8	97	50	130	7	0	1	1	58.2879202498718
8080	0	38.6223	1	1	0	1	0	86.5143	22.9143	36.79	96.3143	34	9.8	442	19.4	23	2.7	11	104	151	4.1	7606	462	1.4	15.1	53.3	18	107	0.3	2.5	53	78	162.5	8	0	1	2	49.1711095721809
2371.95	0	27.8307	1	1	1	1	0	91.7692	21.4	36.4433	99	33.4	11	72	10.1	67	3.2	9.2	91	133	4.9	1665	497	2.2	24.1	33.4	937	1085	0.5	4.8	202	50	222	7	0	1	1	60.9064239576947
8080	1	20.679	1	0	0	0	0	64.5185	20.3889	35.5455	99.2593	36.7	11.5	271	22.8	36	2.3	8.5	108	140	4.3	1470	132	1.3	15	69.8	151	276	0.7	3.8	204	47	204	11	1	1	2	57.7703156872447
8080	1	19.9074	1	0	0	0	0	92.3103	19.8966	36.675	95.3448	37.2	11.8	209	14	20	3.5	8.7	106	143	4	1665	263	2.5	27.8	34.4	5	16	0.6	4.5	276	49	334	3	0	1	2	60.5990249875596
8080	0	27.0201	1	0	0	0	0	91.5652	17.8043	37.1743	99.2727	46.2	14.6	211	20.1	26	2.9	9.7	109	139	5	1665	245	1.8	20	150	17	86	0.8	8.8	467	60	418	11	0	1	2	55.0282396047842
6620	1	22.0558	1	0	0	0	0	65.3462	17.5769	36.7857	96.5769	38.4	12.2	395	12	19	3.4	9.9	102	137	4.2	6961	212	1.1	12.4	34.6	14	14	0.6	2.5	210	43	202	2	0	1	1	52.4304508672193
5170.88	0	32.4662	1	0	0	0	0	92.7714	23.7162	36.96	94.9143	27.8	9.3	431	24.3	9	2.2	8.3	105	139	4.5	6716	594	1.1	16	29.9	9	19	0.7	1.2	207	49	300	8	1	1	1	53.3306551831323
6620	1	18.424	0	0	0	0	0	57.0741	15.1019	37.05	99.7647	38.8	12.4	201	15.6	20	3.3	7.3	112	142	3.4	6716	202	1.2	12.5	28	178	188	0.3	2.8	291	43	450	4	1	1	1	57.9566235806335
16000	1	23.823	0	1	0	0	0	116.207	28.9655	36.988	92.7333	51.1	17.7	155	61.3	28	4	8.8	97	136	3.9	5454	188	1.3	13.7	27.5	48	39	0.4	3.8	126	44	126	7	0	1	3	52.4417257039949
658.69	0	37.715	1	0	0	1	0	120.792	23.86	37.3414	99.4167	31.5	9.5	277	16.6	70	3.3	8.2	112	138	4.4	9713	385	1.4	14.9	26.7	11	24	1.02338614241781	1.4	328	30	656	5	0	1	1	56.4259220239061
4322.86	0	25.8065	0	0	0	0	0	73.82	16.8824	36.868	99.16	35.2	11.5	228	15.5	14	3.7	8.1	108	140	4.3	5454	189	1.4	14.9	33.2	204	345	0.4	1.5	368	45	317	2	0	1	1	56.0053513433244
8080	1	23.8751	0	0	0	0	0	54.2128	16.2755	36.8886	99.375	27.3	9.2	335	8.7	14	2.3	8.5	109	141	3.8	1470	354	1.1	12.4	27.4	18	314	0.2	1.5	241	31	387.5	1	0	1	2	57.140728974614
2353.74	0	17.3061	1	0	0	1	0	82.6944	12.4828	35.7212	96.3714	43.6	13.5	433	31.7	73	3.4	8.4	107	137	5.1	6961	278	1.9	20.2	46.4	18	20	1.0435183164508	3.4	234	67	160	3	0	1	1	45.2727687954903
8080	1	15.917	1	0	0	0	0	96.1778	20.2556	36.4155	99.2381	39.6	13.8	177	30	18	2.4	7.6	112	144	4.9	1665	316	1.9	21.1	85.5	350	531	0.4	8.4	399	41	798	13	0	1	2	57.6969756815457
16000	1	18.75	1	1	1	0	0	110.971	21.2571	37.717	99.1471	32.9	11.1	231	23.3	12	1.9	7.7	116	144	4.2	1741	208	1.5	15.9	80.1	32	24	0.5	3	390	41	546	7	0	1	3	58.4914781473207
8080	0	26.5759	0	1	1	0	0	91.1111	14.5185	36.7912	99.3333	27	9.2	102	11.3	27	2.4	7.7	110	138	4.9	6961	174	1.5	16.1	35.8	23	52	0.5	2.3	410	50	487.5	12	0	1	2	57.3014147129226
4031.58	0	29.5619	0	0	0	1	0	80.2222	15.3889	36.7362	98.1389	30.8	10.5	133	13.6	20	4.7	8.7	115	142	4.4	6961	429	1.4	15.1	27.8	16	177	0.9	2.1	405	47	300	7	0	1	1	54.5333328607035
8080	0	41.5123	1	1	0	1	0	79.2593	20.75	37.0962	96.3077	39.6	12.7	352	17.5	28	3.1	7.8	106	141	4.5	1470	785	1.2	12.6	28.4	166	32	0.8	1.8	206	53	193.333	9	0	1	2	60.1727063134313
5322.48	0	25.9516	1	0	0	0	0	65.087	20.6154	37.3	99.04	41.6	14	243	31.6	16	3.6	8.3	110	137	4.3	9713	168	1.1	11.7	37.1	46	99	0.4	1.9	326	64	397.143	7	1	1	1	55.4097457800171
5012.83	0	20.5864	0	1	0	0	0	48.4444	12.037	33.1913	97.3846	27.6	9.8	123	6.6	15	2.3	8.9	98	133	4.4	1865	479	1.4	15.9	150	63	134	0.4	1.8	77	62	344	7	0	1	2	53.9715634661816
16000	1	26.6749	1	1	0	0	0	119	26.4528	36.7256	96.8913	35.6	11.6	340	20.3	72	1.8	8.1	101	132	5.1	1741	881	1.3	14.7	27.2	206	310	0.7	5.9	447	54	447	10.5	0	1	3	55.1577176399001
8080	1	26.4706	1	0	0	0	0	70.1923	17.0893	36.933	97.0769	32.5	10.3	242	16.4	22	3.4	8	117	144	5.7	9713	140	1.9	20.3	44.8	18	46	1	2	387	41	486	1	0	1	2	56.306445200838
16000	1	32.4221	1	0	0	0	0	125.769	19.8816	36.7767	96.1081	38.3	12.9	161	1.3	48	2.5	7.7	112	144	4	1741	283	1.1	12.7	35.3	42	44	0.3	5.3	136	46	226.667	15	1	1	3	46.7574847723985
4678.02	0	18.7783	0	0	0	0	0	67.7241	14.6552	36.445	97.5357	32.5	11	147	9.8	10	2.8	7.7	108	142	4.2	1865	136	1.3	13.8	34.1	23	183	0.5	2.7	444	47	355	5	0	1	1	48.0256727663108
6006.67	1	21.0938	1	0	1	0	0	63	14.64	37.188	92.24	50.2	16.1	364	16.7	16	3.9	9.1	106	136	6.6	5454	159	1.4	16	35.3	26	41	1.6	3.6	346	57	421	5	1	1	2	58.4335222122954
3541.7	0	26.0938	1	0	0	0	0	101.125	24.8	36.2683	96.44	29.6	9.3	167	6.5	28	2.4	7.9	95	131	4.8	1470	128	1.4	13	22	40	56	0.9	2.3	434	49	660	6	0	0	1	56.3510132074189
5223.84	0	35.9818	0	0	1	0	0	73.28	26.9828	37.185	92.4	26.5	8.2	264	13.4	15	3.5	7.5	105	138	3.8	6716	206	1.9	20.4	38.2	37	92	0.4	1.7	75	30	125	6	0	1	1	57.4314458552423
6620	0	35.2617	0	1	1	0	0	81.8519	15.4352	37.0017	92.3333	33.9	11	116	10.8	13	2.6	8.6	112	138	4.2	9713	630	1	12.4	35	103	160	0.5	1.4	125	46	130	11	0	1	1	55.9467177544026
16000	1	31.0882	0	0	0	0	0	67.6452	19.0893	36.825	97.5556	56.8	18.1	351	17.7	54	2.2	7.6	105	136	6.2	1865	384	1.2	12.5	32	10	35	1.04933791256945	5.1	519	46	519	13	0	1	3	54.9020295690887
4906.18	0	31.4039	1	0	0	0	0	105.621	18.5323	37.1069	95.7297	21.8	6.6	52	3.3	88	4	11.2	120	153	5.8	7606	404	1.9	20.2	43.4	343	460	1.04032197493618	3.1	179	35	223.75	13	1	1	2	59.207240040866
8080	1	24.4898	1	0	0	0	0	69.6154	17.96	36.3986	96.04	33.6	11.2	141	9.7	64	3.8	8.9	103	140	4.9	1665	152	1.3	14.6	63.6	35	43	1.4	2.5	149	69	176.667	7	0	1	2	57.2255088743465
14376	1	27.9662	0	0	0	0	0	54.2308	16.8846	36.4657	95	28.1	8.3	221	13	29	2.5	7.7	104	141	4.3	1470	435	1.6	16.9	23.2	20	31	0.5	5.1	170	81	291.429	5	0	1	3	58.2533738904858
8080	0	31.5571	1	0	0	1	0	85.5862	17.0323	37.265	99.0357	38.3	11.7	445	29.4	41	3.2	8.3	104	138	4.4	5454	834	3.2	31.6	82.4	126	112	0.5	4.8	264	49	426	11	1	1	2	58.0023856837469
6620	1	15.8203	0	1	0	1	0	68.6	16.28	36.2117	99.28	37.7	13.2	288	7.8	15	3.4	9.7	103	142	4.3	1741	323	1.1	11.8	30.3	12	20	0.4	2.8	165	30	241	7	0	1	1	55.2133779941875
5134.8	0	22.9946	0	0	0	0	0	91.4524	12.8095	36.7891	99.2619	40.7	14.4	361	18.6	10	2.5	8.2	104	135	4.5	5454	186	1.2	13.9	28.5	122	174	0.5	3.4	196	52	392	2	0	0	1	53.6737671091381
8080	1	18.5224	1	1	0	0	0	109.885	25.7037	36.978	96.9231	31.1	10.8	273	14.8	30	3.9	8.6	105	137	4.5	1470	239	1.2	13.1	150	15	34	0.2	4.4	134	39	270	7.66667	0	1	2	54.0542389295877
6620	0	29.3724	0	0	0	1	0	89.5	22.8846	36.6867	100	31.3	9.8	275	19.3	15	3.5	8.2	113	144	4.3	1470	291	1.1	12.4	30.1	26	30	0.3	0.9	206	36	465	4	0	0	1	51.6667037532372
-195.621	0	22.4088	0	0	0	1	0	95.52	17.9231	36.94	99.12	35	11.7	277	24	13	4.2	9.2	111	135	4.2	5454	169	1.6	17.5	45.8	39	28	0.7	3.3	362	62	378	4	0	1	1	53.0490693677012
8080	0	34.3325	1	0	0	1	0	90.7308	16.0741	36.189	97.6154	46.9	15.8	219	15.9	53	3.4	9	107	142	6.3	1665	197	3.3	32.1	54.2	524	898	0.6	2	264	63	310	15	1	1	2	56.0791353997774
8080	0	39.0625	1	0	0	0	0	120.414	30.8793	37.5671	97.1923	30.6	9.8	61	1.1	23	2.3	15.3	132	150	7	1665	784	2.2	22.5	150	917	1844	0.3	8.5	315	37	280	10	0	1	2	53.4297586629462
1881.73	0	23.7387	1	1	1	1	0	66.4062	17.1667	36.64	98.8261	27.3	8.8	174	13	91	3.2	9.6	103	141	6.1	5454	486	2.2	24	36.1	559	730	2.5	5.2	128	42	120	12	0	1	1	57.6018949049133
1881.83	0	24.9135	0	0	1	0	0	109.96	20.08	36.64	96.72	34	10.6	152	16.5	17	3.7	8.2	97	129	3.9	7606	198	2.1	22.6	47.6	8	24	1.1182053244934	2.1	42	33	99	11	0	1	2	58.0393670782626
15944.8	1	22.5035	0	0	0	1	0	75.4615	20.2115	37.7478	99.4615	36.7	12.7	166	11.6	16	3.8	8.8	111	145	4	1865	235	1.4	15	27.7	44	74	0.8	2.6	220	30	440	2	1	1	3	45.7590583294947
5838.84	0	29.7778	1	0	0	1	0	67.8293	19.2381	37.7676	98.8537	33.3	10.4	248	8	23	4.3	9.8	100	144	4	1865	281	1.3	14	30.1	24	33	0.9	2.7	46	45	115	4	1	1	1	57.977670320342
6620	0	25.3336	1	1	0	0	0	71.1667	33.5	37.185	93.3333	36.6	13	499	13.7	18	3.7	8.6	92	129	6.6	6716	734	1.5	16.6	48	280	34	0.5	1.1	123	33	153.75	7	1	1	1	60.1727063134313
6620	1	17.8516	0	0	0	0	0	71.8667	17.8594	36.9371	98.1	38.6	12	200	7.9	13	3.2	9	110	140	9.1	5454	406	1.2	13.2	30.7	26	391	0.4	1.6	133	22	221.667	0	0	1	1	54.3579935883327
4936.86	0	39.7739	1	0	0	1	0	87.25	17.6071	37.1829	99.875	46.6	16.3	162	16.8	23	4.4	10.1	104	139	5	5454	371	1	11.3	25.6	52	45	0.9	2.3	104	37	98.75	8	1	1	1	54.9188
6620	0	27.412	0	0	0	0	0	90.3077	15.0625	36.2852	99.7436	32.3	10.8	223	41.8	28	2.9	7.5	113	140	5.7	5454	202	1.5	16	32.1	234	268	0.5	3.1	320	47	530	6	0	1	1	53.4107293966482
8080	1	30.625	1	0	0	1	0	91.6304	19.234	36.7509	98.5122	36.3	12.2	383	17.5	25	3.5	8.6	102	135	5.4	5454	696	1.4	15.5	34.9	35	26	1.1	2	417	41	398	12	0	1	2	54.755
822.535	0	21.6016	1	1	0	0	0	69.6207	18.3667	36.878	94.6552	31	9.5	301	22.2	30	1.8	8.3	95	131	4	1741	472	1.6	16.9	150	20	179	0.8	4.6	387	61	305	6	0	1	1	59.3031726187453
8080	0	31.4077	1	0	0	0	0	81.697	19.5882	36.8721	99.1	36.1	12	97	10.5	17	2.8	12.3	112	146	6.4	1470	184	1.6	17.3	150	132	156	0.8	8.5	416	53	832	11	1	1	2	53.8704500516467
16000	1	20.8	0	1	0	1	0	104.667	23.2727	37.6818	94.3396	34.3	10.9	437	33.6	25	2.5	8.1	103	139	4.8	6961	367	1.6	17.5	33.7	31	79	0.5	2.4	94	56	188	8	0	1	3	57.8262714157882
3048.18	0	26.8858	0	0	1	0	0	77.6207	20.069	36.5556	94.7241	23.9	8.5	42	6.9	84	5.2	10.9	96	134	4.3	1865	257	3.9	37.5	75.4	25	42	0.854285520429819	3.2	116	54	92	14	0	1	1	56.0791353997774
6620	0	28.4674	1	0	0	0	0	99.7609	17.3421	36.6111	97.7619	35.3	12.7	137	26.8	20	1.6	8.6	116	141	7.7	1741	338	1.9	20.9	150	32	97	0.9	4.2	357	70	590	13	0	1	1	52.5998632749504
16000	1	24.8996	1	1	1	0	0	81.4571	18.9032	35.6953	95.0645	29.7	10	268	22.4	19	4.3	8.4	114	142	4.5	6961	198	1.4	14.6	45.2	17	30	0.9	2.3	439	60	188	12.5	0	1	3	57.3282
8080	0	41.6298	0	0	0	1	0	89	16.2027	36.695	98.5	42.5	13.2	346	44.3	67	3	8.4	104	137	4.6	1865	211	2	21.9	33.3	40	42	0.5	2.1	134	68	446.667	8	0	1	2	55.4015010115901
5302.62	0	24.5446	1	1	0	0	0	75.3929	24.9138	37.51	98.4286	37.2	12.9	322	13.8	18	3.1	8.2	105	141	3.7	1470	230	1.1	12.5	27.8	97	44	0.4	2.2	170	48	283.333	2.5	1	0	1	54.6947686566903
6620	0	32.4334	1	0	0	1	0	90.6	19.3462	37.06	98.6	30	8.5	198	15.8	32	3.2	8.5	105	142	7.5	5454	356	1.3	13.7	21.5	39	60	0.7	10.3	262	38	305	10	0	1	1	59.503659745114
3943.86	0	41.8909	0	1	0	1	0	84.1786	25.5345	37.2943	95.2143	37.9	12.9	266	12.4	13	3.9	8.4	100	135	4.6	6961	268	1.3	13.9	29.2	38	31	0.5	1	159	48	194	5	0	1	1	54.4147561900288
228.39	0	24.5268	1	1	0	0	0	62.4615	19.5385	36.6814	97.1667	39.7	13.1	388	12.8	22	3.4	9.1	99	139	4.2	5454	363	1	11	34.7	15	40	0.9	4.6	312	47	507.5	2	0	1	1	59.3726046778348
8080	1	26.7299	1	0	0	0	0	70.625	22.4242	37.4829	98.625	29.7	10	96	12.9	35	2.7	8.2	110	139	4.8	5454	299	2.4	24.9	39.3	94	130	0.9	3	161	37	402.5	11	0	1	2	55.2541563642913
6620	1	22.0386	1	1	0	0	0	87.5185	21.375	37.3333	98.4615	36.3	12.2	231	17.3	14	3.4	8	116	146	3.7	6716	578	1.1	11.4	29.3	40	113	0.5	1.3	246	32	492	3	1	1	1	58.311641509355
8080	0	46.4522	1	0	0	1	0	88	15.5556	36.3965	96.5185	41.2	13.9	283	16.1	27	3.4	8.3	105	137	3.9	7606	469	1.1	11.9	30.5	104	257	0.3	2.7	118	33	94.7917	6	1	1	2	55.9524590625317
8080	1	23.0546	1	0	0	1	0	80.037	20.0741	37.2075	98.7143	35.3	11.6	132	15.8	62	3.4	7.1	112	141	4.1	9713	268	1.4	15.5	28.2	19	21	1.1	3.3	153	36	246	8	0	1	2	59.2095672177104
4169.28	0	22.0932	0	0	0	0	0	83.05	16.5	37.4167	99.8	33.8	10.7	154	11.5	18	2.8	6.3	111	139	3	5454	154	1.4	16	74.1	13	20	0.6	1.4	341	37	370	6	1	1	1	57.3098262778374
16000	1	31.2213	1	0	1	1	0	80.0385	16.2292	38.3211	98.4074	36.2	11.9	125	14.5	19	3.6	8.9	109	138	4.3	6716	183	2.2	23.6	48.1	50	237	0.7	5.5	415	47	308.571	13	1	1	3	48.5008847353078
4207.01	0	32.632	1	0	0	1	0	94.8421	18.0789	36.6767	98.8	33	9.8	262	5.7	56	2.9	8.2	98	138	4.9	1665	328	2.2	24.4	37.1	22	58	3.4	2.9	292	38	432.5	5	0	1	1	52.2919248219529
8080	1	26.7969	1	0	0	0	0	71.0588	19.8676	35.75	94.2647	40.2	13.4	60	7.9	77	3.6	8.3	105	139	5.2	7606	112	1.2	13.9	37.2	366	482	0.809305048443482	0.8	347	45	867.5	12	1	1	2	52.8173556009121
4290.42	0	20.7385	0	0	0	0	0	108.515	24.3333	36.7496	92.25	51.2	16.6	141	20	22	3.9	8.3	107	142	4.4	1470	242	1.2	13.2	113.6	47	235	0.8	1.9	118	32	304	5	0	1	1	57.5903666826305
8080	1	27.3278	1	0	0	1	0	107.735	25.2766	36.7057	95.8298	31.1	10.2	282	27.6	31	2.8	8	94	129	4.5	9713	401	1.2	14	52.5	27	31	0.6	3.4	461	60	644	5	0	1	2	52.5457667003075
16000	1	30.7306	1	0	0	0	0	72.7375	17.1333	36.8357	98.989	40.9	13.6	293	18	27	2.7	8.7	115	146	4.1	6716	689	1.2	13.5	28.1	78	111	0.5	3.3	152	43	275	12	0	1	3	58.0762893151828
8080	1	21.1419	1	0	0	1	0	103.667	26.0385	37.4043	96.24	32.4	9.9	331	21	75	2.6	8.2	124	160	4.4	1665	323	1.4	15.4	30.6	18	30	1.1	1.6	149	30	247.273	4	1	1	2	54.7421200180682
8080	1	27.5391	1	0	1	0	0	82.5517	31.0833	37.165	96	22.4	7.6	279	20.8	104	5	10	93	132	5.9	6961	432	1.4	15.4	38.1	285	12	0.7	1.6	187	54	268	7	0	1	2	60.1203306783489
6620	0	35.2355	1	0	0	1	0	89.1724	20.1379	36.9511	95.7857	32.5	9.6	351	15.9	58	2.9	8.5	99	136	6.4	1665	350	1.2	15.2	102.4	24	39	3.5	0.7	96	60	87	6	0	1	1	57.5314408867577
16000	1	21.4619	1	1	1	0	0	84.3214	19.6923	36.7071	97.8846	31.3	9.7	234	6.5	69	3.5	8.3	102	136	4.1	1741	220	1.7	18	52.1	8	20	1	1.4	233	45	207	6.5	0	1	3	53.3720726765928
6620	1	19.6482	1	0	0	0	0	105.88	26	38.0113	97.04	41.6	12.4	260	13.4	58	3.3	8.3	113	151	6.9	1665	666	2.3	24.7	45.4	43	79	0.3	2.7	89	52	140	15	0	1	1	52.3083744860934
5551.86	0	37.4219	1	0	0	1	0	75.1852	18.5179	37.4443	99.963	31	9.9	233	10.3	13	3	7.3	105	139	3.5	1865	240	1.3	13.8	150	75	66	0.4	1.6	329	38	329	6	0	1	1	56.1401944105516
4238.77	0	28.3755	1	0	0	0	0	77	14.1458	37.3071	99.9545	39	13.1	487	16.8	18	3.7	8.2	108	141	3.9	6716	279	1.1	13	24.3	17	23	0.7	2	301	53	301	6	0	0	2	57.1957733587451
6620	0	39.0841	0	0	1	0	0	72.08	18.0185	38.0486	97.24	41.9	13.3	335	15.2	15	3.1	8.5	106	134	7.4	6716	312	1.3	13.6	31.4	136	220	0.6	1	77	56	150	7	0	1	1	59.2698103099841
8080	0	43.2978	0	1	0	1	0	90.4419	21.7857	37.1189	96	41	14.2	142	20.5	41	2.6	7.7	111	139	5.9	6961	234	1.1	13.3	29.5	45	42	0.5	2.7	113	72	226	10.5	0	1	2	57.7610628867941
8080	1	25.3266	0	0	1	0	0	113.269	23.6296	37.03	95.1923	22.8	7.9	180	32.5	78	3.6	8.5	102	140	5.2	5454	323	2.1	22.9	42	36	113	0.5	2.4	218	67	200	18	0	1	2	51.5220290766537
6620	0	31.8416	0	1	0	0	0	65.75	17.7344	33.4	99.8276	42.3	14.5	320	20.4	19	3.3	8.6	111	144	4.3	7606	362	2.4	24.7	27.5	81	149	0.6	2.5	365	38	194	11	1	1	1	53.1982337667343
4146.44	0	26.5723	1	0	0	1	0	76.2647	17.9571	36.8736	96.9706	42.2	14.8	156	18.3	14	3.4	8.3	108	142	3.4	7606	325	1.1	12.3	35.5	21	89	0.4	2	179	35	179	8	0	1	1	55.4987508466749
16000	1	29.9203	1	0	0	0	0	90.1429	20.1413	37.4679	92.6047	44.8	15.5	247	19.1	24	3.6	19.6	118	154	7.2	1741	216	2.5	150	150	167	562	0.9	18.2	562	87	562	12	1	1	3	56.0791353997774
5084.16	0	22.2656	0	1	0	0	0	74.5926	18.7692	37.1	96.52	32.7	10.9	200	18.2	17	3.4	8	110	141	4.2	5454	332	1.5	15	33	30	29	0.5	1.9	119	181	247	4	0	1	1	56.7478791797129
8080	0	37.0242	1	1	0	0	0	85.6957	26	36.6718	98.087	30.9	10.6	229	29.5	15	2.9	8.7	108	146	3.9	1741	261	4	43.6	150	84	491	0.6	14.5	496	57	295	12	1	1	2	54.262245981086
5940.46	1	21.7578	0	0	1	0	0	95.2973	21.75	36.9878	94.027	36.8	12.1	126	14.1	16	2.1	8.1	109	140	5	7606	372	1	10.8	41	165	104	0.4	4.4	94	35	94	4	1	1	1	60.6564540587596
8080	1	34.4129	1	0	0	0	0	88.5	19.7037	37.1667	98.9615	29.8	9.6	133	13.1	10	2.1	9	109	143	4.6	9713	426	1.6	17.8	50.9	25	29	0.5	5.7	356	48	306	4	0	1	2	52.8122493806093
8080	1	16.3763	0	1	0	0	0	82.625	15.525	36.7843	96.1	32.9	12	114	14.3	17	4.1	9.9	111	139	5.3	7606	197	1.4	16.4	39.7	163	174	0.6	3.4	426	60	257	6	0	1	2	59.7214524620025
6620	0	29.0174	0	0	0	0	0	65.2571	15.0571	37.2033	99.0303	41.9	14.5	201	16.7	22	3.7	8.6	104	140	4.7	1741	184	1.1	11.8	26.4	405	127	0.7	3.8	204	44	432.5	8	0	1	1	56.7189031636539
8080	0	28.8158	1	0	0	0	0	86.5	16.5357	36.73	98.7778	37.5	12.4	164	12.2	97	2	7.6	99	130	5.4	1665	209	1.6	17.5	150	14	29	0.790514747388356	3.4	125	28	265	5	1	1	2	55.0282396047842
7849.72	0	33.4986	0	0	0	0	0	119.435	24.0435	37.8486	98.6522	26.1	9.2	168	25.2	6	2.8	8	108	143	3.6	5454	227	1.7	18.4	38.6	18	22	0.5	0.9	125	48	391.667	4	1	1	2	56.5932954615093
5497.25	0	24.7659	0	0	0	0	0	74	13.2778	36.6724	98.0667	33.3	11.2	150	18.8	16	2.6	8	107	138	4.5	1665	183	1.4	15.6	43.4	107	36	0.7	2.5	407	40	412	4	0	1	1	51.441280814826
5894.12	0	37.7344	0	1	0	0	0	100.154	24.2115	37.23	93.7308	36.8	11.8	246	18	18	4.3	8.5	100	138	4.8	9713	444	1.4	12.8	32.4	34	79	0.4	1	80	56	105.714	6	0	1	1	56.9969986069641
8080	1	25.7276	0	0	0	0	1	93.1333	18.3667	36.9514	94.3667	31.7	10.4	327	9.3	13	2.4	8.5	104	140	4.1	1665	248	0.9	10.6	41.4	19	37	0.3	3.9	86	40	328	2.66667	0	1	2	53.2488943007289
8080	1	21.1949	0	1	1	0	0	109.52	24.5	37.5812	99.28	43.9	13.4	166	14.9	60	3.2	8.4	113	139	6.4	9713	175	2.1	22	42.1	1042	1844	0.3	2.2	116	69	116	12	0	1	2	58.8327935285521
16000	1	24.3418	0	0	0	0	0	89.5	15.6875	36.6867	98.1429	40.9	14.6	116	24.9	25	2.2	8.7	124	147	4	1470	328	2	21.5	82.8	50	178	0.5	9.5	240	35	250	10.5	1	1	3	60.585624778269
6620	0	29.6846	1	1	1	0	0	100.85	16.4318	36.38	96.75	25.9	8.9	68	13.1	47	3.3	9.3	103	138	3.1	1865	201	1.5	16.5	37	44	193	0.5	2.6	138	59	156.667	17	0	1	1	56.566748737523
6620	0	29.0245	1	0	0	0	0	93.1481	19.0926	37.5412	95.6296	46	15.2	208	17.6	23	3.8	8.2	106	138	4.5	6961	352	1.1	11.9	27.3	171	182	0.7	1.3	158	36	218	8	0	1	1	53.5258239083034
8080	0	34.026	1	0	0	1	0	68.3214	17.4259	36.49	99.5	49.4	16.9	196	27.2	19	4.1	8.3	107	140	5	6716	385	1.1	11.9	39.2	337	392	0.5	2.8	254	38	423.333	12	0	1	2	54.6580115505015
6620	0	34.8438	1	0	0	0	0	102.921	21.2368	38.2725	99.3514	33.9	10.7	415	10.8	11	3.8	9.2	99	136	3.9	7606	385	1.3	14.7	28.4	1100	15	0.4	1.5	392	39	560	3.66667	1	0	1	57.9166758433814
2902.74	0	21.7191	1	0	0	0	1	113.714	23.5357	36.7417	94.5	45.3	14.9	243	18.1	67	3.8	9.5	107	147	4	6961	383	8.2	88	47.5	30	56	1.01284291865967	2.6	119	31	607.5	5	0	1	2	54.9700513418103
8080	0	51.28	1	0	0	1	0	91.8636	18.9583	35.882	99.1429	36.4	11.9	472	36.1	21	1.6	9	112	139	4.1	1741	456	1.6	17.5	43.8	2547	1189	0.5	4.5	278	50	550	8	0	1	2	57.8609561276736
6363.48	1	24.3418	0	1	0	0	0	58.7407	15.6154	32.61	99.9259	33.4	11	165	13.5	42	3.4	8	117	144	4.5	1665	263	2.9	28.8	117.3	79	255	0.992914820715487	4.8	494	42	294	16	1	1	1	56.9134240723772
8080	1	25.6747	1	0	0	1	0	111.371	28.6757	37.2457	94.4412	48.2	14.4	232	11.6	69	3.4	9.6	143	172	6.3	9713	295	1.3	13.9	33.9	70	22	1.1	6.8	330	48	191.429	13	1	1	2	58.9255466847118
6620	1	18.5108	1	0	0	0	0	71.5	15.08	36.898	99.08	35	11.2	179	5.2	17	3.5	9.3	105	141	4.3	6961	237	1.1	13	25.5	52	31	0.6	1	354	35	404	4	0	1	1	56.0791353997774
16000	1	27.8876	1	0	0	0	1	101.462	25.5167	36.1514	95.25	31.9	10.4	409	19.1	34	2.3	9	111	141	8.6	6716	298	2.3	25.2	57.6	1748	4597	0.1	9.7	175	45	250	10.5	0	1	3	53.1925036185696
3957.58	0	30.4498	1	0	0	0	0	83.7826	22.7083	37.4233	98.6522	35.8	12.4	282	22.3	16	4.2	8.8	106	140	4.4	9713	260	1	10.9	26.9	29	18	0.6	2.4	384	44	384	5	1	0	2	58.1775791145103
8080	1	25.2493	1	0	0	0	0	113.2	38.1333	36.195	94.9333	33.5	12	160	15.4	99	2.5	7	105	141	3.4	7606	1076	1.2	14.3	33.3	30	102	0.5	0.8	138	42	210	9	0	0	2	59.1500592299693
14822.4	1	24.9933	1	1	0	0	0	81.84	20.4286	37.1757	99.84	37.6	12.6	214	15	16	3.9	8.8	104	138	3.8	9713	288	1	10.8	25	27	29	0.4	0.7	348	49	348	4	0	1	3	55.303194188782
8080	1	22.6347	1	1	0	0	0	93.5	18.8	35.7786	94.36	33.7	11.5	389	18.4	114	3.6	8.4	116	150	6.8	1665	193	2.9	28.5	150	92	67	1.5	1.9	275	49	343.333	6	0	0	2	53.2993325825877
8080	1	24.3012	1	0	1	1	0	82.1429	15.9286	35.79	97.4762	50	17.3	237	17.2	15	3.7	9.2	109	147	4.7	1741	170	1.6	17.5	47.3	24	32	0.4	10.8	530	55	250	8	0	1	2	46.9112255914018
6620	0	31.7826	0	0	0	1	0	79.7917	15.913	36.7333	97.1667	40.7	14.3	252	26.6	23	2.3	8.5	111	138	6.3	5454	294	1.1	12	25.1	49	166	0.7	6.7	145	36	97	4	0	1	1	50.4701264821924
8080	0	41.2195	1	1	0	0	0	79.9688	24.25	37.7386	96.3125	40.8	12.8	164	16.7	31	3.4	8.8	108	146	4.5	1665	300	1.4	15.6	76.9	104	84	0.4	2.3	151	65	100	12	0	1	2	58.4048227897492
6620	1	21.9482	1	1	0	0	0	64.3636	14.0122	36.1	99.2609	30	11	120	12.5	36	2.8	8	109	141	4.6	1741	236	1.9	20.7	63.8	60	78	1.02606683256846	3.1	392	51	495	8	0	1	1	59.5853353816553
6620	0	27.9952	0	0	1	1	0	82.4286	17.527	37.5	98.2143	33.5	11.7	132	15.9	42	2.6	9.1	102	134	5.3	6961	212	3.8	39.9	64.4	561	1777	1	5.4	246	44	412.5	15	0	1	1	56.6382152636568
16000	1	36.7309	0	0	1	0	0	111.604	26.9364	37.2657	96.6981	31.2	10.2	70	8.7	32	2.6	8.4	104	146	5.5	6716	174	3.2	35.1	33.7	752	5117	0.7	9.7	152	38	125.714	20	1	1	3	59.7172797031947
6620	1	18.6214	0	0	0	0	0	58.6923	12.05	35.14	99.7027	26.8	8.8	409	10.4	31	1.6	7.3	106	135	5	9713	251	1.9	19.9	38	21	22	0.3	1.1	429	43	858	5	1	1	1	58.8275367961625
16000	1	23.03	1	1	0	0	0	89.2973	16.8243	36.64	98.8889	34	10.9	190	22.1	17	2.6	8.7	105	135	4.6	7606	168	2	21.7	44.4	16	59	0.7	2.9	397	53	514	10	0	1	3	58.5633222249394
8080	0	44.1863	1	0	0	0	0	103.962	31.1481	36.0329	99.2692	60.1	18.8	358	29.6	32	4.2	8	108	139	6.1	6961	218	1.2	12.8	41.7	374	485	1.2394734204502	4.1	99	73	198	9	1	1	2	53.5138064666978
8080	1	17.8125	1	0	0	1	0	78.2593	19.1719	36.5933	96.9032	39.2	12.4	128	9.9	24	3.5	8.9	116	144	4.6	6961	312	1.4	15.9	61.7	24	32	0.766382258731035	1.1	190	49	190	16	1	1	2	53.5637102275098
6620	1	21.708	1	0	1	0	0	100.316	19.9444	36.2222	94.8947	40	14.5	433	12	15	3.7	9.7	108	137	5.1	1741	255	1	11.9	20.8	18	20	0.3	2.5	136	48	136	6	0	0	1	51.6521579485852
3764.46	0	32.0988	1	1	0	1	0	96.12	14.1538	37.0467	96.4	28	9.1	346	8.4	10	2.7	8.3	105	141	4.9	6716	666	1.1	11.3	29	24	36	0.3	1.1	78	60	156	5	1	1	1	55.9450263587632
7004.15	1	25.7117	1	1	0	1	0	73.1667	24.5769	36.2683	98.6154	29.4	9.7	510	30.8	37	3.5	7.9	101	134	5.7	1665	817	6.5	57.8	46.4	26	508	0.8	2.5	99	44	198	8	0	1	2	48.6899090853598
6620	1	25.4934	1	0	0	0	0	103.034	19.5667	37.1017	98.5909	32.3	11.5	249	10.4	35	3.5	9.6	108	139	4.5	1665	377	1.2	12.5	26.4	22	57	0.4	0.8	391	36	391	7	0	0	1	58.7132092779297
2918.76	0	23.5986	0	0	1	0	0	66.88	12.64	36.7133	97.04	44.9	14.6	182	9.7	15	3.7	8.3	104	147	4.4	1470	159	1.1	11.8	31.9	85	279	0.5	4.6	109	41	118.571	5	0	1	1	52.355279427628
8080	0	32.4438	0	0	0	0	0	94.9318	25.375	37.7057	95.5778	29	9.1	160	12.3	70	2.8	8.2	108	145	4.4	9713	350	1.4	15.7	57.3	5	31	1	1.8	142	58	355	13	1	1	2	59.2035878642423
16000	1	42.4555	0	0	0	1	1	99.8889	27.2857	37.8078	96.381	38.1	12.4	119	14.1	41	3.7	8.2	107	139	4.7	1665	437	1.4	15.5	39.6	22	30	1.03744587402308	4	367	45	278	10	0	1	3	54.6553785064148
8080	1	22.2194	1	0	0	0	0	98.4815	25.3036	37.3022	99.1481	42	14.8	219	16.7	11	3.3	9.7	108	141	3.6	9713	249	1.3	14.5	47.9	21	309	0.5	2.8	252	39	507.5	2	1	0	2	55.1017376973838
8080	0	36.3281	1	0	0	0	0	80.9677	18.3824	36.94	96.871	32.7	10.4	156	22	11	3.6	8.6	108	137	4.7	6716	260	1.4	15.4	30.1	74	18	0.6	4.7	317	44	278	7	0	1	2	59.3731064191425
8080	1	26.8136	1	0	0	1	0	99.1964	28.4211	37.836	95.5263	32.6	10.1	205	24.4	98	1.9	8.6	103	138	4.7	1665	954	1.2	13.8	41.2	72	111	2.5	4.3	110	42	119	11	0	1	2	57.0476456522147
6620	1	20.3428	1	1	1	0	0	71.1111	17.6486	35.8671	94.9062	40	13.4	184	13.6	21	2.3	7.6	114	138	5.3	1865	312	2.6	26.4	150	27	43	0.8	7.3	205	54	253.333	11	1	1	1	55.8546915009978
6620	0	34.7222	0	0	0	0	0	112.531	30.451	37.4522	94.8571	48.2	15.5	372	31.6	12	2.5	8.1	108	138	7	6716	329	1.3	13.9	28.1	216	201	0.6	4.6	142	73	183.333	6	0	1	1	56.8165329229151
8080	1	21.9076	1	0	0	0	0	89.0294	24.0441	36.9314	97.9412	33.5	9.6	342	31.6	123	2.7	6.6	118	150	4.8	1665	881	1.5	16.4	52.8	19	60	1.5	2.2	258	29	415	12	0	1	2	57.8381489127223
8080	0	24.0785	0	0	0	0	0	79.72	24.3148	37.5714	99.96	42.7	14.7	241	23	21	4.3	9.4	113	142	4	9713	204	1.2	13.4	30.2	17	41	0.2	1.5	413	40	643.333	4	0	1	2	48.3881080113168
8080	1	26.1674	0	0	0	0	0	84.3103	17.7966	36.8464	99.8723	34.1	11.5	138	11.3	24	3	8.6	107	142	5	9713	305	1.8	19.6	53.9	25	35	0.4	8.2	305	50	432.5	7	1	1	2	53.0909055613462
8080	0	48.8489	1	0	0	1	0	68.7308	21.1	37.2783	94.8846	40.5	12.5	198	12.9	17	3.1	7.7	103	142	4.2	1865	527	1.2	12.5	32.6	42	26	0.5	1.3	196	70	300	2	0	1	2	59.2032940946959
6620	0	32.1929	0	0	0	0	1	122.258	29.9242	37.4489	97.2258	39.9	13.5	85	5.3	71	2.9	8.1	105	133	3.8	1470	597	2.8	30.3	38.8	318	1624	0.4	3.5	234	45	440	15	0	1	1	56.3061515999124
8080	0	27.7551	0	1	1	0	0	99.0476	15.9048	36.6529	95.3333	25.4	9	155	17.6	61	3.1	8.9	90	127	5.5	1665	254	2.5	27.2	49	114	261	0.3	1.1	67	52	201.667	16	0	1	2	57.4011755290326
8080	1	21.6797	0	0	0	0	0	87.6071	19	35.794	98.7727	39.2	12.5	229	15	9	3	8.8	84	122	3.9	7606	692	1.1	12.6	37	39	55	0.1	0.8	189	79	372.5	5.33333	0	1	2	53.4952439270331
16000	1	22.2222	1	0	0	0	1	105	17.125	37.1214	94.2609	37.3	10.4	341	37.7	66	2.6	8.3	102	134	7	9713	323	1.4	14.6	33.7	10	49	1.9	1.3	158	50	240	12	0	1	3	51.6521579485852
6620	0	30.9733	0	0	0	0	0	102.679	17.8793	37.88	99.3462	36.2	11.6	418	19.4	12	2.6	7.7	111	146	4.7	7606	257	1	12.3	21.2	157	86	0.3	2.4	321	48	342.5	6	1	1	1	53.7344162205437
8080	1	23.7118	0	0	0	0	0	63.5652	20.18	36.5	99.125	44	14.9	324	17.4	11	4	9	102	140	5.6	1741	337	1	11	150	13	51	0.6	9.9	504	49	540	9	0	1	2	56.1723134457633
8080	0	29.7888	0	1	0	0	0	94.4074	24.1852	37.9775	99.2593	28	9.1	198	13.5	20	3.4	9	107	136	6	6716	347	1.5	16.2	33.6	11	38	0.6	1.2	312	55	318	11	1	1	2	52.1185806710215
6533.94	0	40.2961	1	0	0	1	0	73.48	13.1852	36.471	99.8	34.1	10.5	483	20	22	2.2	8.1	109	143	3.5	5454	666	1.1	12.6	24.1	9	20	0.6	1.5	312	41	472	8	1	0	1	58.2055383525178
6620	0	32.1929	1	0	0	0	0	82.5152	19.1286	38.5846	98.2727	53.3	16.5	240	16	27	3.4	8.7	110	140	5.3	5454	497	1.2	14.3	30.4	22	55	1.02673862966625	10.9	269	63	306	14	0	1	1	55.7244235507909
8080	0	51.1419	1	0	1	0	0	98.2174	24.2609	37.325	96.913	34.4	10.1	187	16.3	14	2.4	8.8	106	139	6.5	9713	461	2.3	24.9	96.2	87	269	0.9	1.8	131	38	131	6	1	1	2	54.3656486062015
6620	0	23.8884	0	0	1	0	0	127.68	32.2593	38.0033	95.0769	46.3	15.8	283	7.4	17	4.4	9.2	111	144	4.2	1470	832	1.6	17.8	34.4	62	105	0.4	2.5	109	124	181.667	10	0	1	1	55.0688524544311
8080	1	18.5143	1	1	0	0	0	68.8077	17.3913	37.545	99.0952	32.9	11	847	24.5	21	3	8.8	114	144	4.7	7606	540	1.2	14.2	27	19	33	0.6	1.9	468	39	437.5	5	1	0	2	56.0085597197768
8080	1	23.4667	0	0	0	0	0	138.065	23.5	37.4375	98.7333	33.8	10.5	348	7.2	19	3.7	8.3	110	139	4.6	6961	230	1.2	13.3	32.9	19	43	0.2	2.8	335	47	470	7	1	1	2	59.5895911941635
16000	1	29.9383	1	0	1	0	0	99.5345	27.623	38.5322	88.6545	44.6	15	338	17.7	30	3.7	8.6	101	134	6.3	9713	769	1.9	20.4	37.5	400	448	1	5.5	88	64	88	7.33333	1	1	3	57.2724549717246
4894.46	0	47.7797	1	0	0	0	0	57.0645	14.871	37.1512	95.3548	54.6	16.1	477	18.5	28	3.8	8.8	102	141	5.5	1665	472	1.4	15.6	30.8	154	135	0.4	1.4	217	63	240	7	1	1	2	59.1814335514035
4726.02	0	27.3982	0	0	1	0	0	76.2759	14.9032	36.6662	98.7241	37.5	12.9	155	10.4	16	3.3	8.2	110	139	5.1	6961	175	1.2	13.2	39.2	81	225	0.8	1.2	490	44	287.5	6	0	1	1	54.5238316066567
2942.92	0	42.1924	1	1	0	0	0	119.714	20.9821	36.3883	96.4074	35.7	11.6	355	42.2	22	4	9.3	106	144	4.5	7606	382	1.3	15	32.5	17	44	0.8	1.2	104	47	173.333	9	0	1	1	54.8666258558812
6620	0	27.4587	1	0	0	0	0	74.3158	14.5	37.6056	98.1579	36.1	12.1	188	22.4	11	3.1	8.3	107	138	4.4	6716	137	1.7	18.9	30.9	249	36	0.7	8.9	499	66	346	6	0	1	1	52.4696585641227
6620	1	18.3951	1	0	0	0	0	63.84	18.2308	36.688	94.8	37	11.9	115	17.8	94	2.6	9.1	105	144	4	1470	255	1.5	16.6	145.2	22	202	2.8	1.8	400	58	86	12	0	1	1	52.0961462623777
6620	0	25.5937	1	0	0	1	0	94.9167	18.7417	37.0314	99.15	31.4	11.2	121	16.8	14	2.8	7.8	109	137	4.5	9713	122	2	20.7	47.7	15	29	0.6	3.8	489	45	352	9	0	1	1	59.7370952971745
6620	0	19.8685	0	0	0	1	1	115.68	30.2407	36.7222	96.963	24.2	7.5	218	9.4	16	3	8.3	101	135	5.5	5454	527	1.4	16.1	32	107	174	0.2	3.8	354	65	354	8	1	1	1	58.544759933497
8080	1	27.3034	0	0	1	0	0	86.8421	18.9881	37.2364	98	38.4	13	180	12.1	17	2.4	9	109	140	4.2	5454	191	1.7	18.5	42.8	72	30	0.9	6.1	421	37	282.5	11	0	1	2	58.9648809675105
8080	0	27.786	0	0	1	0	0	110.04	20.84	36.4733	97.92	27	8.8	78	10	103	2.7	8.6	111	147	4.2	1470	200	5.6	58.5	50	63	93	1.09958068304747	5.3	175	18	550	14	1	1	2	59.2324579802485
8080	1	23.0678	1	0	0	1	0	73.6111	17.1316	36.2571	99	33.7	11.4	152	10.9	11	3.4	13	109	145	5	7606	277	1.5	15.8	53.1	23	51	0.6	5.4	455	64	440	8	0	1	2	60.4895792181615
8080	0	25.3395	0	1	0	0	0	99.8	18.96	37	97.16	44.8	14.9	207	16.9	13	4.6	8	105	143	4.7	1665	269	1	10.5	24.9	72	264	0.5	3.8	367	38	235	4	1	1	2	54.2791463179733
6620	1	18.3058	1	0	0	0	0	53.7949	22.8333	35.52	97.963	41	13.6	263	12.6	10	3.5	8.2	124	148	4.3	1665	456	1.1	11.5	73.3	12	23	0.3	1.1	526	55	677.143	10	0	1	1	57.3082089261222
6620	0	26.9788	1	0	0	0	0	80.6444	16.283	36.9543	98.5385	31.5	11.1	174	13	33	2.5	8.6	116	144	4.1	6716	269	1.6	17.6	84.6	16	28	1.1	3.1	436	47	232.5	9	0	1	1	60.1527250548869
16000	1	20.7716	0	1	0	0	1	129.115	22.6111	37.455	98.95	37.8	11.8	389	34.7	10	3	9.1	110	136	5.6	6961	248	1.6	17.2	42.3	120	280	0.7	2.1	101	54	202	5	1	1	3	55.196156836534
8080	0	29.1439	1	0	0	1	0	111.96	30.0962	38.0731	94.12	36.6	12.4	325	17.2	22	3.8	8.7	107	134	4.3	1665	218	1.2	13.1	29.6	40	81	1.16059499335005	3.1	126	46	168.333	10	0	1	2	57.3160967066387
6620	1	17.301	0	0	0	0	1	95.64	17.625	37.2589	99	35.7	12.1	169	9.7	9	3.6	6.7	111	137	4	6961	567	1.2	13.9	32.2	1137	48	0.4	1.8	225	56	450	7	0	1	1	55.2886969731675
6620	0	24.5454	0	0	0	0	0	93.6957	18.4565	37.7437	99.9545	39.2	13.7	144	14.6	21	4	8.6	111	146	5.7	7606	281	1.6	17.9	22.3	71	12	0.6	6	401	47	502	6	1	1	1	56.1127001726958
6620	0	26.2543	0	0	0	0	0	85.6389	20.3514	37.0283	99.4118	38.5	13	159	22.3	29	3.4	7.7	112	140	4.6	9713	164	1.4	14.7	45.4	26	36	0.2	5.8	501	37	501	7	0	1	1	51.1309690330286
8080	0	32.0759	1	0	0	1	0	100.881	20.2674	37.5838	98.6341	40.6	13.6	232	12.9	53	3.8	9.7	109	139	6.6	1741	416	2	21.5	148.8	27	38	1.7	1.6	158	60	258.333	11	1	1	2	55.7811066034118
8080	1	18.3768	0	0	0	0	0	103.348	20.0745	36.3152	99.6739	29.6	9.8	83	9.8	32	3.2	8.3	112	141	5.2	6716	159	1.2	13.2	26.6	32	18	3.4	2.2	428	55	394	10	0	1	2	53.3340736673981
8080	0	31.9531	1	0	0	0	1	111.677	15.5806	36.1043	99.0323	32.4	10.8	383	16.5	14	1.8	8.1	98	130	4.1	7606	230	1.9	20.3	43.8	119	159	0.5	2	300	40	185	7	0	1	2	51.4851186851423
8080	1	23.2507	1	0	0	1	0	87.3226	16.0909	36.4925	98.7188	31.4	9.3	449	17.6	28	3.3	8.9	115	148	4.1	1470	472	1.5	16.6	106.1	54	134	0.5	1.2	370	55	370	8	0	0	2	50.4701264821924
16000	1	27.6584	1	1	1	0	0	126.645	33.9333	38.13	98.8214	43.5	14.7	51	11.8	36	2.7	7.5	111	138	4	6961	371	2.2	22.6	35.1	26	65	0.6	5	362	46	387.5	20	1	1	3	57.8493989814323
6620	0	39.0625	0	0	0	0	0	71.1212	18.4419	36.87	98.1842	34.5	11.4	188	16.1	21	2.8	8.3	110	141	4.5	6961	171	1.1	12.2	26.1	12	18	0.5	3.3	242	48	212.5	1	0	1	1	48.2008580563318
8080	1	20.8117	1	1	0	0	0	86.52	17.04	37.0543	96.8	29.3	10.5	145	11	19	3.3	9.1	100	138	4.2	7606	556	1.1	12.6	36.2	52	175	0.7	1.7	107	68	214	9	0	1	2	51.3976459434373
6620	0	53.7037	0	0	0	1	0	107.583	28.2083	37.55	96.6087	40.3	13.3	276	25.3	26	2.8	8.3	115	145	5.1	6961	435	1.4	14.9	29.2	574	755	0.7	1.9	175	61	437.5	11	0	1	1	58.9689911706941
3759.22	0	29.7521	1	0	0	0	0	77	15.5714	33.33	94.4167	45.4	14.7	218	29.1	14	2.5	7.6	110	140	4.6	1741	87	1.8	19.8	55.1	16	45	0.7	7.9	681	54	144	11	0	1	2	56.7005980558614
16000	1	23.2464	0	0	1	0	0	132.6	27.7143	37.7773	94.7143	29.1	10.3	36	0.5	34	3.6	8.1	107	139	5.1	1741	230	1.8	20	35.4	106	174	0.6	5.6	114	43	190	19	1	1	3	60.2469827625399
6620	0	40.6103	0	0	0	1	0	82.1143	20.3235	36.4637	99.8387	31.8	10.3	449	17.6	46	3.3	9	107	137	5.2	6716	330	1.3	15.2	27.4	63	44	1	2.9	191	54	382	5	0	1	1	57.1344954978193
8080	1	26.5731	0	0	0	0	1	77.7241	20.1	36.6486	98.4138	32.6	9.7	410	59.8	19	2.5	9	104	138	4.1	4689	455	1.3	14.4	25.4	30	19	0.6	3.4	210	54	84	11	1	1	2	58.7872013612981
6620	0	36.4195	0	0	0	0	0	64.3824	14.3676	37.1556	97	35.8	12.5	155	9.2	21	3.9	8.6	107	138	3.9	6716	244	1.2	15.4	33.4	166	20	1.15295566300742	1	315	52	315	10	0	1	1	52.3558321417885
16000	1	24.5551	1	1	1	0	0	115.038	24.6552	37.8608	97.56	49.3	15.3	283	36.7	36	2.4	8.9	108	147	7	6961	200	1.5	16.6	150	1025	3311	1.26517761058276	12.1	360	65	1200	17	0	1	3	55.8356378299483
6620	0	36.8126	0	1	0	0	0	108.985	21.6232	37.2563	96.8333	34.5	10.1	435	31.4	12	2.9	9.5	103	140	5.6	9713	456	1.3	15.1	41.2	1870	123	0.5	3	129	77	305	5	0	1	1	52.7795408368752
6620	0	33.6463	0	0	0	0	0	122.157	23.25	37.12	96.3371	45.7	13.8	522	10.3	14	2.4	9.3	101	140	4.3	1865	588	1.3	13.9	23.1	54	43	0.4	5.9	105	57	257.5	9	0	1	1	45.2727687954903
8080	1	23.8884	1	1	0	0	0	95.0909	19.6912	36.245	98.6667	41.7	14.1	193	18	29	2.4	9.9	107	139	6.6	1741	486	1.9	21.2	150	209	204	1	11.8	347	84	347	17	0	1	2	57.8969136434898
6620	0	26.5759	0	0	0	0	0	96.56	22.7885	37.0933	99.2941	35.4	12	233	19.8	26	2.4	8.2	114	145	5.4	9713	115	1.6	17.5	34.7	185	272	0.7	3.4	510	80	527.273	2	0	1	1	47.3325675982086
8080	1	32.0513	0	0	0	1	0	87.2632	30.9211	36.9357	92.8158	35.1	10.9	226	11.1	32	3.2	8.1	109	143	4.7	1741	71	1.3	12.7	64.3	18	20	0.6	1.3	139	41	231.667	7	0	1	2	54.5618697565096
6620	0	33.2696	1	1	0	1	0	83.1875	24.3939	37.6743	95.0312	28.8	8.9	192	8.7	19	3.6	8.3	102	135	4.3	1665	293	1.3	14.7	70.1	216	23	0.7	1.2	279	42	424	8	0	1	1	50.0604011036906
6620	0	23.1206	0	0	1	0	0	77.6923	14.3833	36.7088	100	29.2	11.7	312	17.1	9	3.3	7.4	88	116	3.8	1741	362	1	11.1	22.3	48	106	0.6	0.6	355	31	443.75	11	1	0	1	56.6105035475773
-501.465	0	28.3737	0	0	0	0	1	89	23.1538	36.6	97.0769	42.1	14.3	337	12.6	24	2.4	9	100	140	4.9	9713	235	1.2	13.5	24.2	25	8	0.5	2.4	127	57	186	3	0	1	1	60.1727063134313
6473.7	0	31.0156	1	0	0	1	0	85	26.6154	37.3333	96.8462	26	9.5	354	8.2	15	3.8	8.6	102	140	3.6	6961	257	1.2	13.9	26.4	8	17	1.1	3.4	161	51	349	6	0	1	1	55.7877054101386
8080	1	25.2264	1	0	0	0	0	100.25	22.9444	36.685	99.2745	33	10.8	209	12.9	65	3.3	8.6	101	144	4.7	1665	303	1.4	15.3	33.4	72	23	1.1	1.8	142	50	193.333	11	0	1	2	57.8856823869889
6620	0	30.0712	0	0	0	0	1	103.024	18.9667	37.0086	96.4074	30.1	9.8	448	24.5	17	1.8	7.7	103	130	4.7	1741	594	1.1	12.4	28.5	9	27	0.3	2.1	216	43	270	8	0	1	1	60.0854426533694
8080	1	20.4224	1	1	0	0	0	89.0208	17.3229	37.056	99.3143	39.3	13.3	266	16	19	3.1	9.7	114	142	4.6	1470	133	1.5	15.6	32.4	60	22	0.6	3.8	461	55	564	9	0	1	2	56.7935773041656
6620	1	20.5499	1	0	0	0	0	87.6923	27.5185	34.88	98.4615	48.6	15.4	404	19.1	21	3.1	7.5	115	145	4.3	1470	185	1.5	15.8	128	32	110	0.5	4.8	116	59	200	7	1	1	1	56.0791353997774
8080	0	29.8606	0	0	1	0	0	70.24	28.04	37.5183	99.25	54.8	17.4	175	18.2	27	3.8	8.7	113	142	4.4	1665	227	1.7	18.4	150	213	412	1.05475900206555	10.5	175	64	198	15	1	1	2	48.8241944310116
6620	0	29.8778	1	0	0	0	0	80.32	20.66	37.31	99.1538	34.5	11.3	119	7.4	15	3	7.8	117	145	4.1	1741	259	1.3	15.2	150	55	37	0.6	1	294	52	294	11	0	1	1	58.5263616678701
8080	0	29.1139	1	1	0	1	0	85.1935	16.2969	36.8983	100	33.7	10.7	171	15.9	37	1.9	8.7	102	139	4.5	1470	225	1.6	16.5	31.3	86	32	1.03494821247795	4.5	405	45	328	8	1	1	2	56.0791353997774
8080	0	57.8564	0	0	0	0	0	102.771	23.6571	37.3171	97.4857	34.9	11.1	628	30.2	52	2.7	8.4	107	141	4.8	6716	817	1.6	17.7	33.3	62	51	1	1.8	354	59	278	8	0	1	2	51.6868310398279
4734.29	0	33.9062	1	0	0	1	0	86.875	22.6538	36.632	97.6667	33.9	11.1	137	7.8	25	3.3	8	111	140	5.2	1665	118	1.3	13.6	32.9	35	197	0.9	3	446	61	244	9	0	1	1	54.3014016453563
5390.34	0	21.9076	1	0	0	0	0	72.2632	20.5238	36.12	98.6957	31.6	10.1	429	12.9	19	2	6.8	114	139	6.1	7606	329	1.2	14	22.9	45	119	0.5	3	202	38	260	14	0	1	1	57.1395663953831
4853.78	0	27.1731	1	1	0	0	0	95.2703	22.4595	37.0533	95.5135	50	16.5	271	18.9	20	3.3	9.3	108	139	4.5	6961	174	1	11.2	30.2	33	347	0.5	1.4	60	27	73	4	0	1	1	60.385096038147
8080	0	34.2002	1	0	0	1	0	58.1515	23.8333	34.3	96.25	49.7	15.7	216	23.9	74	3.5	9	105	135	6.1	6961	213	5.5	50.5	49.7	465	572	2.5	3	70	40	70	18	1	1	2	56.2023429241259
4571.11	0	25.7276	1	0	0	0	0	67.6571	18.4286	36.9367	96.6	30.1	9.9	194	21.1	21	2.5	10.5	112	140	5.3	1665	146	1.4	15.1	150	20	17	0.6	4.1	340	44	380	3	0	1	1	45.0577303542708
6620	1	19.3459	1	0	1	0	0	91.381	18.9545	36.4575	97.0476	55.9	18	161	15.4	70	3.2	7.5	127	160	4.4	9713	199	1.7	18.7	24.1	42	44	0.6	2.2	305	33	507.5	10	0	1	1	52.6096078169893
4899.13	0	16.6531	0	0	0	0	0	77.56	17.0192	37.04	97.6923	32.3	11.4	119	15.2	11	2	7.9	117	146	4.2	6716	129	1.7	17.9	35.6	51	220	0.4	1.5	311	47	320	6	0	0	1	58.0693928166107
6620	0	72.7705	0	0	0	1	0	78.0357	20.069	35.9214	95.5357	38.7	12.1	283	13.3	51	3.5	7.4	105	140	5.8	6716	248	1.4	15.5	26.9	100	80	1.1	1.1	236	51	260	12	0	1	1	56.4110756116961
6620	0	28.1321	1	0	0	0	0	88.6818	19.2444	36.8329	96.4545	42.8	13.6	237	10.7	41	4.6	9.8	107	150	4.1	7606	246	1	10.9	29.9	16	33	0.7	1	152	45	380	4	1	0	1	54.7464541309965
6620	0	27.7015	1	0	1	1	0	95.7391	15.2609	37.6853	100	31.5	11	331	18	43	2.7	8.4	105	142	5.1	5454	339	1.6	17.2	36	29	49	0.4	1.4	350	41	432.5	8	1	1	1	53.7487554622217
7510.36	0	33.7778	1	0	0	0	0	66.6	18.12	37.566	99.76	38.9	12.7	276	15.7	16	4.4	9.3	105	142	4	6716	376	1.1	11.9	26.7	1398	54	0.6	1.1	154	45	412	0	1	1	2	57.4339048079816
6657.92	0	34.0741	1	0	0	1	0	108.786	21.2857	36.878	98.5926	33.7	11.3	528	9.1	36	1.8	8.4	98	139	4.4	1665	499	11.7	130.4	65.1	22	26	0.8	2.1	299	50	460	4.5	0	1	2	54.5592240557863
8080	1	25.356	1	0	0	0	0	84.963	14.4444	36.0917	99.2222	32	10.3	412	26.5	46	2.3	7.2	117	139	4.3	1741	672	4.3	39.9	46	8	25	1.1	1.1	84	32	173.75	8	0	1	2	60.1727063134313
6620	1	19.487	0	1	0	0	0	81.0769	20.125	37.7013	97.4167	33.1	10.8	261	18.5	19	2.9	8.1	95	129	3.8	6716	159	1.1	11.5	30	509	17	0.7	4.6	188	63	376	4	0	1	1	54.9976662421976
8080	0	32.7184	0	1	0	1	0	121.781	19.9	37.7867	93.0312	40.1	11.8	253	13.8	34	3.4	9	98	143	5.5	7606	163	1.1	12	61.7	54	19	0.6	4.3	237	112	202.857	8	1	1	2	53.2246506524202
8080	1	23.03	1	0	0	1	0	94.9231	17.7931	36.7509	98.7692	30.2	9.6	357	20.5	15	3.8	8.1	111	138	4.2	1470	194	1.3	14.1	65.4	60	638	0.8	5.7	414	45	300	7	0	1	2	55.2154526222329
6586.24	1	23.0344	1	1	0	0	0	114.577	20.1731	36.39	99.6538	27.2	8.8	457	20	16	1.3	8.1	107	138	4.6	9713	836	2.1	22.6	38	462	47	0.7	1.3	267	45	445	7	0	1	1	52.0809833212091
6620	0	31.0735	0	0	0	0	0	122.577	24.38	38.2609	93.88	35	11.8	231	19.5	12	4.1	6.2	116	141	4.4	1665	682	1	13	33.4	29	44	0.4	1	73	42	73	6	1	1	1	58.6989887302043
8080	1	19.4771	0	0	1	0	0	79.087	18.3333	36.8342	99.8636	31.7	10.3	228	12.8	12	2.7	7.8	107	138	4.6	6961	201	2.1	23	35.1	28	55	0.6	2.1	529	42	920	12	0	1	2	59.7360407108782
6620	0	34.8944	0	1	0	1	0	93.2258	14.6774	37.7143	98.5161	34.5	11.8	220	7.4	8	3.7	8.5	103	140	4.1	6961	336	1.1	11.7	30.9	937	27	0.4	1.3	122	51	244	6	0	0	1	59.3643223208347
6620	0	30.2978	0	0	0	0	0	100.654	18.3393	37.1757	95.6154	44	14.3	239	20.7	17	2.6	7.6	117	144	4.4	6961	243	1.2	13.5	35	26	19	0.5	3	279	42	186	8	0	1	1	54.0404625093936
1502.74	0	31.5405	0	0	1	1	0	58.2432	11.7027	36.77	99.2703	25.9	8	84	9.4	146	3.7	8.9	106	139	5.7	5454	497	3.8	40.1	39.4	26	40	1.6	1.1	68	45	130	11	0	1	1	56.822346414904
8080	0	44.1044	0	1	0	0	0	117.28	24.96	38.3632	98	36.2	11.2	253	19.2	34	2.6	9.6	116	149	4.6	9713	491	1.9	20.2	88.6	60	75	0.6	1.5	112	36	316	10	0	1	2	49.7418956188575
8080	1	26.4463	0	1	0	0	0	96.6579	21.1786	33.7385	97.5789	38.3	12.3	203	27.8	21	2.9	8.4	109	145	4.8	9713	386	2.5	26.1	65	89	75	0.6	4.4	397	129	397	12	0	1	2	57.1551806646116
6620	0	42.6083	1	0	0	0	0	83.0238	16.6341	37.498	98.7381	33.3	11.3	114	8.6	13	2.7	7.9	113	142	4.5	7606	226	1.3	14.8	29.4	66	150	0.7	2.4	341	46	328	9	0	1	1	53.6312957881294
6620	0	25.6801	1	0	0	0	0	77.25	18.2143	37.5733	95.6667	40.7	14.7	248	16.1	22	4.4	9.1	101	140	3.9	5454	143	1.1	12.8	20	30	32	0.8	1.6	94	59	67.5	5	0	1	1	57.3185404487325
5581.65	0	36.6285	1	1	1	1	0	71.8276	20.4355	37.9567	94.0312	44.1	15.3	153	12.9	9	4.6	7.6	111	140	4.1	7606	114	1.3	14.8	30	715	35	0.4	2.2	272	61	230	5	1	1	1	56.0791353997774
6620	0	32.1777	1	0	0	0	0	124.909	24	36.525	86.52	37.8	13.2	94	13	28	2.7	11.9	114	154	5.8	1741	687	3.6	40.6	63.1	603	1425	0.6	16.6	452	70	598	12.5	1	1	1	56.8091073380212
5019.61	0	22.7666	1	0	1	0	0	102.462	12.9231	36.8509	95.8182	24.2	7.7	520	7.8	9	2.5	7.4	106	139	4.5	1665	383	1.2	12.8	125.3	26	30	0.5	1.4	74	44	93.3333	5	0	0	1	56.1271985067519
8080	1	32.7397	0	1	0	1	0	118.2	23.95	37.4087	96.4	40	12.5	213	8.5	26	4.4	8.4	107	141	5.7	9713	335	1.1	12.1	117.4	9	51	0.5	2.9	149	58	496.667	8	0	1	2	59.9139984346709
8080	0	35.5556	1	0	0	0	0	93.4375	15.3333	33.6571	78.875	47.5	14.5	296	18.7	16	3.3	7.4	121	148	4.5	1665	251	1.6	17.4	150	256	616	0.5	4.4	507	49	1690	13	0	1	2	58.1941155916251
8080	1	30.1103	1	1	0	1	0	84.8462	15.9048	37.5724	98.4865	34.4	12.5	147	12.5	43	2.9	8.6	114	140	6.5	6716	157	1.2	14.1	48	24	32	0.9	1.7	382	55	422	14	0	1	2	52.7419427083988
8080	1	20.5282	1	0	0	0	0	72.5333	17.4412	37.9243	98.9032	38.1	12.6	233	23	13	3.4	8.6	113	145	4	5454	134	1.1	12.8	109.1	30	57	0.3	2.4	229	38	472.5	5.5	0	0	2	58.6488212264891
8080	0	33.3861	1	1	0	0	0	106.273	24.3333	36.9267	97.7143	48.1	15	89	33.1	65	2.8	8.3	102	137	6.1	1865	206	2.3	25.4	43.6	622	1222	1.03140849074573	9.1	176	55	352	15	0	1	2	46.6811592009963
8080	0	26.6358	1	0	0	1	0	79.5357	19.0714	37.566	98.4643	31.6	10.9	108	14.1	24	2.6	9.1	110	142	4.5	5454	253	1.7	18.8	34.1	98	13	0.9	4	388	48	388	5	0	1	2	58.9931120969991
8080	0	32.0988	0	0	0	0	0	105.269	20	37.6967	98.84	44	15.6	258	19.2	22	3.7	8.5	107	140	7	6716	237	1	11	32.3	222	335	0.6	4.7	366	54	475.714	12	0	1	2	53.6398018091043
8080	1	26.1224	1	0	0	1	0	88.8571	18.0893	36.35	98.2083	31.2	9.6	288	15.6	71	2.8	7.8	106	138	6.4	1865	228	21.8	150	150	54	79	0.991996486162374	3.3	172	54	253.333	13	1	1	2	46.9650077645468
2456.02	0	55.4646	1	1	0	0	0	89.087	20.8333	37.2317	96.087	42.4	13.4	248	22.6	20	3.5	8.2	98	145	4.9	1470	382	1.2	14.6	35.6	216	420	1	2.4	75	66	82	9	0	1	1	56.7782714345303
6620	1	22.0856	0	0	0	0	0	116.333	17.3571	38.2075	99.8889	33.2	11.3	374	6	48	2.7	8.4	112	145	5.5	1665	275	2.6	27	53.6	16	25	0.6	0.7	118	41	295	7	0	1	1	46.7518377045561
8080	1	23.8017	1	0	1	0	0	80.25	16.2917	36.58	98.7826	39.9	12.3	53	10	80	3	9.3	91	135	5.9	1470	266	1.7	18.3	56.9	26	44	1.8	1.6	161	31	154	15	0	1	2	60.4351658777337
8080	0	27.3982	1	0	1	0	0	98.2759	21.78	37.19	97.7826	38.4	13.1	443	17.6	73	3.2	8	104	133	6.2	1993	466	1.4	15.5	27.6	253	363	1	2.1	314	31	394	4.5	0	1	2	53.773516025595
8080	1	26.9141	0	0	0	0	0	96.8889	18.6897	37	96.9286	38.1	11	152	19.7	15	2.6	7.6	108	135	4.4	1470	242	1.2	13.6	33.8	93	73	0.9	2.3	462	41	248	9	0	1	2	49.4917138449497
8080	0	43.0038	0	1	1	0	1	73.5758	19.7576	36.4312	98.9697	34.7	10.3	146	21.7	73	2.5	7.5	105	141	7.4	6716	256	2.4	25.3	40.5	515	1500	3.6	6.8	276	31	276	15	1	1	2	48.4333705196659
16000	1	21.4912	1	0	0	0	0	57.8182	11	36.4433	98.5455	34.3	12	387	9.4	14	2.9	9.6	108	140	3.9	1865	702	1.3	14.4	93.9	993	13	0.3	1.1	161	41	430	1	0	0	3	58.824452427423
16000	1	29.2969	1	0	1	0	0	103.868	17.4872	36.9229	97.9474	25	8.8	317	19.1	46	4.8	10.7	93	133	4.6	1865	164	2.8	30.6	68.7	22	42	1.1	2.9	280	42	560	17	1	1	3	51.6521579485852
8080	1	23.03	0	0	1	0	0	70.8519	16.4828	37.1914	98.5	29.2	9.9	497	19.7	31	3	8.6	110	143	2.9	6716	524	1.3	15.1	23.4	14	43	0.5	1	120	45	118	10	0	1	2	51.797009412788
6620	0	22.0932	0	0	0	0	1	78.8605	15.4054	37.1247	99.8409	32.9	11.4	101	13.6	15	1.6	9.4	109	142	4.6	6716	339	1.5	16.6	37	42	79	0.5	5.8	529	45	610	8	0	1	1	52.8369544553697
6620	0	26.1207	0	0	0	0	0	104.912	20.5606	37.0067	100	34.4	11.4	139	10.7	10	2.9	9.4	109	139	4.3	1665	227	2.3	24.9	150	53	79	0.4	9	523	46	660	6	0	1	1	59.9900569188548
2803.57	0	28.0623	1	0	0	0	0	104.815	23.5556	36.6483	97.1154	35.2	10.9	291	13.3	39	2.1	9.1	102	147	4.9	1665	169	1.5	16.6	32.4	34	70	0.766916376757994	1.6	152	120	148	9	0	1	1	55.9848275412195
16000	1	33.3276	1	1	0	1	0	115.645	15.9062	36.52	99.2273	25.6	8.8	94	6.3	53	2.5	8.2	103	133	3.8	1741	574	1.2	12.5	38.2	68	183	1	1.9	191	37	477.5	11	1	1	3	57.687932207288
8080	1	22.5447	0	1	0	0	0	101.894	24.4815	38.1767	96.0667	37.9	11.4	279	378.3	35	3.3	9.5	116	145	8.8	9713	702	1.7	18.3	37.9	9	140	1.1	1.9	92	58	140	13	1	1	2	54.9183817818598
8080	0	38.7584	1	0	0	1	0	72.5238	27.4762	33.7975	97.25	44.4	14.2	226	16.2	40	2.8	8	116	146	5.2	1665	272	2.5	26.7	134.2	166	44	1.10089984179476	6.3	517	47	646.25	15	1	1	2	54.319648899175
16000	1	34.3396	0	0	1	0	0	105.5	24.1333	36.8014	97.1154	35.8	11.1	176	51.1	64	2.3	8.7	99	127	3.8	6961	669	1.4	15.3	28.2	31	29	0.6	1.7	115	59	230	10	0	1	3	56.7978462997785
8080	0	26.3856	1	0	0	0	0	105.2	15.8846	37.675	99.2121	36.5	12.4	134	17.7	14	1.6	8.1	107	136	4.5	1470	192	3.7	38.1	110.2	17	43	0.7	6.7	488	48	312.857	13	0	1	2	52.6795772960722
2393.79	0	23.9446	1	0	0	1	0	76.2941	17.5676	36.77	99.6757	32.1	10.2	191	14	59	2.6	8.9	105	140	5	1665	258	1.3	14.4	150	174	387	1.02291973553214	5.6	67	34	200	9	0	1	1	53.2144197987949
8080	0	25.8806	1	1	0	0	0	111.771	21.0288	36.9929	99.5319	39.9	13	221	10.8	40	3.3	8.2	100	139	3.8	6961	252	2.2	24	33.4	269	30	2.7	7.7	233	174	474.286	7	0	1	2	51.2643789447152
5106.34	0	79.722	1	0	0	1	0	66.2083	19.6042	36.1	96	31.8	10.5	216	26	82	2.4	8	104	138	7.3	7606	597	11.5	93.5	57.9	18	24	1.1	1.4	211	74	218	8	0	1	1	53.0557817933703
8080	0	29.3231	0	0	1	0	0	118.385	26.7692	37.161	94.5769	31.3	10.9	42	1	51	3.8	8.3	112	144	4.8	1665	694	1.7	18.8	41.7	912	1203	0.7	1.8	125	38	208.333	19	1	1	2	60.1227985944792
6620	0	25.8806	0	0	0	0	0	93.4839	18.2812	37.5763	99.8621	39.3	13.3	278	27.9	16	3.3	7.8	114	140	5.6	5454	154	1.1	13.4	25.8	289	421	0.9	3.9	432	42	432.5	4	0	0	1	56.0699470137077
4100.43	0	21.4844	0	0	1	0	0	90.75	17.4062	36.765	99.5	46.5	16.1	55	8.3	11	3.2	9.7	112	145	5.5	6961	118	4	43.9	73.8	2723	2992	0.3	4.5	115	39	312.5	8	0	1	1	52.5721773502703
6037.38	0	41.8438	1	0	0	1	0	87.3478	18.5652	36.435	94.6364	33.2	11	204	12.9	81	2.6	8.2	86	131	6.3	9713	547	1.1	13.4	25.7	684	317	1	1.3	57	85	54	10	1	1	2	55.7934460910485
7104.34	1	23.1562	0	1	0	0	1	134.708	21.16	37.3317	95.5652	33.1	11	503	25.3	10	2.6	10.1	95	127	4.8	6961	605	1.1	13.4	29.6	36	63	0.3	3.5	424	44	340	8	1	1	2	57.4139524556648
8080	0	39.1365	0	0	1	1	0	80.5882	21.3529	35.1	99.9412	36.6	12.4	64	5.8	24	3	8.8	112	139	4.8	5454	99	2.1	22.7	47	16	55	0.5	3.2	342	43	342	15	0	1	2	57.1322978235449
6381.68	0	25.2264	0	0	0	1	0	97	15.8333	36.935	99.12	32.5	11.4	160	10.5	14	4	8.7	106	140	4.3	5454	374	1.1	12.3	32.7	13	70	0.3	1.1	124	41	218.333	5	0	1	1	54.2562043982956
6620	0	52.2314	1	0	0	0	1	69.1739	18.913	36.675	97.3043	28.7	8.6	396	16.2	55	2.5	8.1	96	132	5.8	1741	300	1.4	14.6	150	24	61	0.797239433553046	0.8	177	76	460	9	0	1	1	57.5132922223987
6620	0	41.2415	0	0	0	0	0	87.6538	20.6538	38.5793	96	31	9.4	230	6.9	37	1.9	8	104	142	5.2	6961	455	1.7	17	30.9	11	85	0.5	0.8	149	66	212.857	9	1	1	1	54.8997245492999
16000	1	35.3491	0	1	0	1	0	118.931	27.7069	37.0533	94.12	39.5	13.2	292	16.9	52	3.8	9.3	106	142	4	7606	834	1.3	14.4	22.7	92	80	0.5	7.4	121	72	164.286	10	0	1	3	60.0966389159947
6620	1	16.0145	1	1	0	0	0	88.6604	22.0385	37.2425	98.5	27.2	8.5	739	16.2	27	2.3	8.8	109	141	3.9	1865	622	1.1	13.2	24.6	29	23	1	1	180	55	450	11	0	1	1	59.2266855808404
6620	1	13.8889	0	0	0	0	0	85.0508	19.3145	36.6357	96.1905	34.7	11.1	188	14.6	38	2.7	9.3	104	137	6.5	1741	414	1.2	12.6	48.7	29	33	0.6	1.3	212	106	424	12	1	1	1	57.9559327473734
6522.02	1	25.0762	0	1	0	0	0	79.1538	15.6429	37.0155	95.5926	31.3	10.4	324	9.7	47	3.4	8.6	103	136	3.5	1665	235	1.2	14.1	26.5	26	38	0.7	2.2	89	42	145	9	0	1	1	59.6773645622861
6620	1	23.03	0	0	0	0	0	92.2083	20.4516	36.8783	96.2	33	11.3	477	10.6	37	2.6	7.6	119	150	3.7	1865	214	3.7	41.5	47.6	13	19	0.5	2.3	136	45	198	9	0	1	1	55.1721580966087
6068.89	0	26.5347	0	0	1	0	1	74.2581	18.0588	36.7214	99.9667	28.9	9.6	204	22.6	61	2.4	9.3	103	131	8.1	5454	194	2.8	30	36.2	141	319	1.07863164255008	3.9	63	37	105	18	0	1	1	58.0159331111494
8080	0	21.7724	0	0	1	0	0	120.37	25.4615	36.5314	94.7037	39	13.2	81	3.5	48	2.7	7.7	102	134	6.2	5454	290	1	12.3	28.7	350	416	0.4	2.9	453	35	375	9	0	0	2	47.6493880657026
8080	1	25.7785	1	0	0	0	0	83.4242	15.6765	36.6567	98.0909	39.9	13.4	127	33	35	4.6	7.8	108	140	4.3	5454	547	1.6	16.9	31.1	9	40	0.7	3.8	149	39	360	10	0	1	2	55.5346728081915
8080	0	28.7211	1	0	0	0	0	85.7419	20.8226	36.939	98.5312	55.2	18.4	201	9.4	58	4.4	10.1	106	140	4.2	1470	259	4.1	43.7	58.3	36	28	1.01642565077434	5.3	346	43	315	12	0	1	2	56.5059038656343
8080	1	27.1809	1	0	0	0	0	86.2973	13.9167	36.2211	99.4643	30.4	10.1	123	6.9	18	4.3	7.9	107	141	4	6961	146	2.2	23.9	36.1	17	30	0.6	3.9	468	44	282	15	0	1	2	59.258860917572
8080	1	24.4603	1	0	0	0	0	84.6667	17	36.7857	96.6286	42.5	15.5	321	24.3	22	4.3	9.3	103	140	3.9	5454	299	1.2	14.1	29.3	24	22	0.5	4.8	212	45	212	8	1	1	2	60.2535426309025
8080	1	30.3086	0	0	1	0	0	129.846	29.3077	37.15	93.0385	23.8	7.8	193	25.9	13	3.5	8.5	102	137	3.8	6961	150	2.6	29	62.8	30	115	0.5	4.3	105	30	210	9.33333	1	1	2	53.5431949458232
8080	0	31.9232	0	0	0	1	0	102.805	21.7209	37.2983	94.85	29.4	10.1	314	14.8	20	3	8.3	104	139	4.2	7606	356	1.1	13	30.4	40	370	0.4	1.3	296	49	296	4	0	1	2	53.5632879104164
6620	0	27.2463	0	1	0	1	0	101.24	19.82	37.4811	95.8	34.3	11.2	277	19.6	15	2.8	8.1	106	138	4.6	6961	418	1.2	13.7	24.7	129	103	0.7	1.6	93	54	186	4	1	1	1	50.4701264821924
8080	1	22.5827	0	0	0	0	0	82.8148	20.7586	37.5755	99.6923	33.4	11.6	259	30.2	10	3	7.5	111	143	5	1865	184	1	11.2	24.3	49	234	0.4	2.6	322	51	536.667	3	0	0	2	56.9780445349213
6620	0	45.8418	1	0	0	1	0	87.8462	20.7037	38.04	97.92	39.9	12.6	161	38.2	28	4.1	8	103	139	4.8	9713	230	1.6	17.6	42.6	40	8	1	2.2	395	54	256	13	0	1	1	59.9327805565843
8080	0	34.5916	1	0	0	1	0	104	18.7258	36.8486	98.4828	30.1	9.7	339	23.6	89	2.8	9.2	96	130	5	1741	660	1.2	14.1	58.4	27	57	1.6	3.8	298	44	596	16	0	1	2	53.3972080451005
2179.18	0	24.4898	1	0	0	0	0	84.72	16.9615	37.72	99.8	37.6	12.5	200	22.4	13	3.4	8.9	109	141	4.3	1865	237	1.1	12.1	142.7	1830	205	0.3	1.1	334	47	340	5	1	0	2	52.1312950141514
3235.53	0	23.4889	1	0	0	0	0	93.2308	18.8621	37.59	99.48	35.9	11.9	115	5.6	9	3.3	8.5	106	137	3.1	6961	259	1.6	17.7	60.6	69	145	0.5	0.7	79	31	205	7	1	1	1	54.3115031022246
8080	1	21.2128	0	0	0	0	0	101.364	15.6458	36.1982	98.0952	26.6	8.2	99	8.3	59	2.2	8.7	115	139	5.4	1741	292	1.1	12	39.8	20	65	2	2.3	69	40	140	12	1	1	2	54.5398027304546
16000	1	30.7394	0	0	0	0	0	114.857	19.1667	37.0978	94.9767	48.9	16.7	290	9.4	31	2.7	8.4	105	137	4.4	9713	476	1.7	17.8	47.3	23	142	0.5	3.5	153	56	255	11	1	1	3	53.2699931979139
6938.7	0	34.4022	1	1	1	0	0	122.76	13.12	36.6529	94.04	26.7	9.6	172	9.8	16	1.9	8.5	93	135	4.4	1665	114	1.6	17.5	150	26	103	0.8	12.1	97	46	253	5	1	1	2	54.9950157805449
6620	1	19.0972	0	0	0	0	0	87.7027	16.3919	35.3627	96.1892	25.2	8.8	143	14.3	7	3	6.7	106	132	4.7	5454	552	4.8	46	38	51	51	0.3	5.5	145	38	362.5	9	0	1	1	51.9240514553624
6620	0	36.0118	1	0	0	1	0	110.074	34.7407	37.5157	94.4444	52.3	17.8	281	12.3	16	4.1	9.1	107	141	3.7	6716	311	1	10.5	64.2	140	19	0.7	2	127	37	124	5	1	1	1	58.8496522571496
6620	0	39.737	0	0	1	1	0	70.0625	16.6143	36.95	97.2759	33.4	11.5	103	14.6	28	3.2	8.7	105	139	4.3	6716	206	2.8	29.7	34.9	439	856	0.8	5.4	297	45	906.667	9.5	1	1	1	52.9996491503851
4334.44	0	44.1049	0	0	0	1	0	118.64	23.7407	37.2629	98	35.2	10.8	433	30.1	34	2.5	8.3	104	133	5.6	6961	793	1.4	14.9	31.1	88	38	0.5	1.4	186	45	387.5	9	0	1	1	49.0875855466799
6620	0	40.9636	1	0	0	0	0	99.375	28.3333	34.7	97.3846	45.6	13.9	280	18.1	27	3.7	8.6	114	149	4.5	1470	455	2.2	23.6	150	48	57	0.4	2.6	203	58	253.75	11	1	1	1	53.9915287086864
6620	1	18.9686	1	0	0	0	0	89.7826	16.4167	36.7943	99.913	37.2	13	381	19.2	6	2.9	8.3	106	139	3.8	1865	207	1.1	11.7	23	14	27	0.4	1.5	407	43	710	3	0	0	1	55.0282396047842
6620	0	37.5584	1	0	0	1	0	82.9	18.4571	37.245	99.2647	33.9	11.2	146	16.1	20	3.5	9.3	110	144	5.2	5454	208	1.4	15.8	36.4	16	17	0.8	5	508	60	373	9	0	1	1	53.8387114530523
-1513.66	0	21.6713	1	0	1	0	0	82.4706	22.2353	37.0118	94.0588	44.2	13.5	257	13.6	46	3.2	8.2	112	145	3.9	1741	372	1.5	17.3	48.9	22	19	1.2	5.1	349	27	368	4	0	1	1	52.8093583556132
6620	0	27.993	1	0	0	0	0	92.6897	23.8621	36.2725	99.8214	33.8	11.5	272	15.3	18	2.3	7.6	114	142	4.7	6961	131	1.2	13.9	28.8	444	43	0.3	1.6	218	41	507.5	2	0	1	1	57.1700670141258
8080	0	35.7909	1	0	1	0	0	70.4	28.2778	32.9	95.0476	46.4	16	448	37.4	36	3.8	9.5	105	138	4.8	7606	361	1.4	15.6	76.7	131	464	1.07301427557518	10.4	335	61	335	16	0	1	2	55.4379179669259
8080	0	44.0363	1	0	1	1	0	60.7021	23.3556	36.5257	95.4894	30.9	10	141	23.8	48	2.1	7.4	101	133	4.6	5454	226	3.9	41.1	66.1	34	114	0.811292103292076	4.1	92	37	148	11	1	1	2	49.7701568015692
4897.15	0	30.5099	0	0	0	0	0	69.3636	17.0526	36.7443	99.7222	30	9.7	191	8.4	12	3.2	7.3	117	147	4.7	5454	219	1	11.3	27.6	47	32	0.4	2.6	375	33	937.5	4	0	1	1	55.6109566869898
6620	0	27.4587	0	0	0	1	0	114.316	26.2179	37.772	97.5789	47.6	15.5	251	19.6	58	3.3	15	139	175	4.6	7606	250	1.2	13.5	23.9	55	75	1.11439782692694	5.5	382	78	382	16	0	1	1	54.1568032801692
8080	1	27.268	0	0	0	1	0	101.206	33.0417	37.1525	91.6765	37	12.4	207	16.9	28	2.9	6.9	97	126	5.6	7606	694	1	10.9	25.3	126	22	0.3	4.3	102	56	145.714	12	1	1	2	55.0745563127655
5553.95	0	34.2143	0	1	1	1	0	111.727	16.9853	37.5189	96.7576	40.9	13.7	44	13.9	28	3.5	7.6	112	137	5.2	1741	435	2.5	26.7	36.3	33	108	0.5	2	89	51	178	13	1	1	2	56.9112709269653
6341.96	0	24.3025	0	1	0	0	0	102.769	15.2222	37.8038	94.5833	28	9.3	319	12.9	17	3.4	9	101	138	4.7	1470	177	1	12.5	25.9	24	23	1	2.7	130	44	216.667	7	0	1	1	57.9615179135251
-731.179	0	29.111	0	0	1	0	0	95.08	17.8	35.723	98	24	8.6	154	13.3	24	2.8	8.6	98	135	3.4	1665	149	2.9	29.5	50.9	47	79	0.4	3.7	118	30	130	7	1	1	1	48.1534323149882
8080	0	29.0031	0	0	1	0	0	76.1143	19	36.2211	99.9706	38.3	13.1	395	18.1	156	3	9.2	105	137	5.8	6961	533	2.5	26.1	66.8	285	289	0.5	2.7	132	31	617.143	8.5	0	1	2	55.6554729307492
8080	1	35.5556	1	0	0	1	1	107.667	24	37.9647	95.7576	29.6	9.3	148	16.3	29	2.3	10	114	143	4.6	6961	881	1	12.6	20	20	15	0.6	2.9	102	29	140	5	0	1	2	55.0905301249127
8080	0	32.526	1	1	0	1	0	107.15	19.3293	36.56	95.8	31.7	10.6	127	13.2	17	2.6	8.9	104	138	4.6	7606	323	1.6	16.9	43.7	16	46	0.5	3.6	436	59	154.286	14	0	1	2	50.4701264821924
5463.15	0	30.6667	1	1	0	0	0	77.9048	18.2308	36.8829	99.1	31.8	11.2	137	10.5	19	4.1	7.7	108	135	4.6	1665	328	1.3	15.1	46.2	26	178	0.8	3.2	495	49	472	3	0	1	1	56.8081240251012
16000	1	31.0592	1	0	0	1	0	110.292	30.24	38.5157	93.9583	32	10.4	122	13.4	98	3.4	7.8	102	134	6.2	6961	292	1	10.4	35.1	18	37	1.9	1.6	101	35	116.667	9	0	1	3	59.229822292852
6620	0	63.9334	0	0	0	1	0	82.8621	19.1897	36.9067	96.931	38.2	12.1	330	15.6	14	3.4	8.9	101	142	4.5	7606	325	1.1	12.9	25.3	40	197	0.4	3.5	186	65	186	5	0	1	1	55.0519262889479
3151.2	0	28.5714	0	1	0	1	1	95.2	24.1714	36.8075	95.7188	33.6	11.4	313	16.8	24	2.6	8.3	101	130	4.8	6961	973	1.4	15.5	31.7	237	82	0.9	4.5	113	37	392	3	0	0	2	59.4758494726725
6620	0	34.7178	0	1	0	0	0	105.7	17.3871	37.933	96.2667	46.2	15.7	315	9.2	18	3.4	9.3	104	140	4.7	9713	422	1.3	13.8	24.7	29	36	0.7	2.1	116	46	287.5	5	0	1	1	52.2556795520924
6620	0	36.9272	0	0	0	0	0	102.735	22.9535	37.6142	99.6875	38.3	13.2	264	21	14	2.6	8	115	140	6.2	7606	203	1.2	14.3	26.2	42	26	0.7	4.3	290	51	725	4.5	0	1	1	55.4290303735352
16000	1	22.0604	1	0	1	0	0	88.8696	17.62	36.3686	99.1364	37	12.5	252	5.9	56	2.9	8.2	112	142	5.5	1665	207	1.6	17	150	71	197	0.4	7	330	46	347.5	16	1	1	3	48.9971763329839
4841.21	0	24.8033	1	0	0	0	1	59.72	17.0714	36.53	97.9583	32.1	10.2	375	15.8	10	3.1	7.4	105	132	4.6	5454	456	1.3	13.6	37.3	26	63	0.5	1.4	100	33	240	11	1	1	1	57.1244185095327
6620	0	43.4259	0	0	0	1	0	59.72	23.7308	36.4857	96.76	39.7	13.5	252	21.6	30	3.7	9.6	108	143	4.6	7606	250	1.2	14.1	32.4	24	25	1.06936972941719	1.8	145	46	257.5	12	1	1	1	59.7682356602754
6620	0	25.0505	1	0	0	0	0	58.0976	22.1951	36.851	97.7317	31	10.3	242	25.9	25	2.9	8.1	111	144	4.4	7606	465	1.1	11.7	26	20	23	0.5	7.4	168	41	336	5	0	1	1	53.7991877437683
-1655	0	20.4395	1	0	0	1	0	105.92	26.2679	37.6525	96.6923	31	10	107	35.6	88	3.1	8.4	113	148	5.2	1865	479	1.5	16	40.7	44	56	0.4	2.1	155	45	310	17	1	0	1	60.1727063134313
8080	0	34.0866	0	0	0	0	0	80.973	16.1711	36.7437	98.3667	42.9	15	250	12.8	21	3.1	9.2	110	139	5.1	5454	163	1.6	17.8	53.4	88	113	0.7	3.2	476	58	366	9	0	1	2	55.1230935625228
2995.66	0	25.8946	1	0	0	1	0	101.885	27.1923	37.4689	93.1154	30.9	9	369	10.1	24	2.3	8.6	99	129	3.7	5454	594	1.2	12.8	29.3	50	88	1.2	1.1	54	28	101.429	6	1	1	2	46.0813599146073
8080	1	21.6049	0	0	1	0	0	83.9643	19.3214	35.8644	98.75	37.7	12.5	116	21	68	2.8	8.4	118	144	5.9	6716	162	2.3	23.8	66.3	608	1578	1	4.4	112	42	118.333	18	1	1	2	58.7776976297591
16000	1	28.8683	1	0	0	0	0	70.8857	19.5968	37.15	99.5143	38.5	12.1	236	26.7	30	3.3	9.4	106	139	5	5454	205	1.8	19.3	64.8	20	56	0.9	5.3	412	70	275	10	0	1	3	55.3216947529563
4889.86	0	25.9701	1	0	0	0	0	138.435	28.0476	37.5314	93.7778	31.3	10	1100	15.8	18	3.4	10	103	138	4.5	1665	512	2.5	26.9	59.9	118	83	0.4	2.1	63	26	124	3	0	1	1	56.741274322604
6620	0	32.7926	0	0	0	0	0	104.235	23.7105	37.722	99	36.5	12.4	379	30.6	19	3.2	8.2	112	142	6.3	7606	248	1.2	13.6	24.6	82	29	0.5	4.2	203	53	357.5	6	0	1	1	57.0159526756974
8080	0	36.5126	0	1	0	1	0	85.3333	20.6818	37.3717	96.0952	37.2	11.7	531	22.3	23	4	9.4	108	143	4	1665	429	1.4	15.7	27.6	11	10	0.4	2.8	105	44	210	11	0	1	2	57.3196707112245
2214.73	0	55.2645	0	1	1	0	0	95.24	14.28	35.925	95.32	31.4	10.7	217	12	68	4.7	9.7	90	126	6.2	1865	132	1.9	20.7	42.6	58	141	0.9	1.7	73	35	256.667	7	1	1	2	52.3193233817455
8080	1	25.06	0	1	1	1	0	113.87	19.78	36.6033	99.6667	33.1	11.1	228	17.3	15	2.1	7.9	106	133	4.4	1665	547	1	10.8	29.1	30	64	0.5	1.5	472	43	1180	6	0	1	2	56.1390406864143
8080	0	30.4498	1	0	0	1	0	96.6364	17.6818	36.5171	96.2727	31.9	10.2	210	18.1	35	2.4	9.6	107	142	4.8	6716	129	1.9	20.1	36.4	1281	1517	1.3	7.8	395	45	176	10	1	1	2	58.4987325237768
8080	1	24.0569	1	0	0	0	0	64.5417	22.58	36.58	95.375	32.5	10.1	320	24.7	75	2.1	9.1	119	147	5.4	9713	466	1.6	17	26.2	29	27	0.6	1.1	346	45	265	9	0	1	2	57.5737981407229
6620	0	26.496	0	1	0	0	0	79.0385	13.7692	36.4514	95.9231	30.9	10.7	213	17.6	37	3.7	9	107	138	4.1	7606	377	1.4	15.6	28.3	54	24	1	4.8	165	33	370	3	0	1	1	58.1774396698869
6620	1	23.8054	1	0	0	1	0	95.72	15	38.2043	96.5833	52.3	16.7	222	10.6	17	3.9	9.6	107	140	4.2	1470	168	1.2	14.3	78	16	77	0.1	1	295	38	300	4	1	1	1	45.5949877871599
3506.95	0	22.6378	0	1	0	0	0	60.5625	21.7647	36.8586	96.2812	31.6	9.4	432	16.5	28	1.8	9	97	140	5	6716	1094	1.1	15.6	26.3	15	19	0.7	0.8	141	130	354.286	5	0	1	1	52.6563819780032
3547.33	0	42.4338	1	1	0	0	0	92.4138	20.7667	36.5846	95.6429	49.4	16.4	325	23.1	33	4	8.4	106	143	6.2	6716	486	1	10.9	106.3	38	55	0.9	2.2	118	70	193.333	9	0	1	1	59.414962047763
6153.85	0	23.618	1	0	0	1	0	106.963	24.7931	37.9614	99.6667	30.7	9.5	397	19.4	30	2.6	8.3	110	149	5.4	9713	597	1.1	13.2	38.8	66	19	2.7	1.1	232	49	237.5	14	0	1	1	52.9885880432982
6620	1	26.9025	0	1	0	0	0	97.625	18.8906	37.405	98.8276	35.4	10.6	186	11.5	20	3	8.4	109	142	5.5	1470	239	2.3	25.4	46.3	35	73	0.4	9.3	349	74	437.143	9	0	1	1	55.1371552997178
6620	0	27.102	0	0	0	0	0	93.1935	20.7903	36.2417	96.3	39.9	13.3	169	19.6	19	3.5	8.8	104	143	3.9	5454	785	1.4	14.8	31.9	161	20	0.6	1.6	129	65	258	6	0	1	1	57.166729149533
8080	1	28.6424	0	0	0	0	0	63	18.6964	36.4367	92.0357	29.8	11.2	181	7.3	7	3.4	8.1	80	112	4.2	1865	603	1.2	13.4	34.5	122	161	0.3	1.4	193	41	197.5	5	0	1	2	58.7902732725523
8080	1	22.8928	1	1	0	0	0	73.5833	16.25	36.3414	95.8333	29.2	8.8	551	18.1	24	2.7	9.2	109	136	4.9	1665	420	1.3	13.5	29.1	1345	50	0.7	1.2	441	35	722	7	1	1	2	54.9608694907335
10640	1	22.0386	0	0	0	0	1	105.087	21.7826	36.6383	95.4348	33.6	12	218	11.3	6	2.5	8.1	82	122	3.9	1470	184	2	21.5	46	28	124	0.3	4.8	104	56	95	4	1	1	3	55.1249485938257
7958.8	0	32.8241	1	0	1	0	0	87.5217	24.087	36.7767	96.4783	30.9	10.1	107	14.5	16	2.8	7.8	110	141	4	1665	169	2.6	28.4	51.3	101	189	0.9	2.5	169	50	326.25	11	1	1	2	50.4701264821924
4130.22	0	25.2976	1	1	0	1	0	77.4444	21.7069	37.032	96.8966	39.7	12.5	244	20	52	3.2	10.3	126	146	4.6	5454	881	1.2	12.9	32	163	108	1	2.1	367	34	443.333	13	0	1	1	54.0833362969156
8080	0	35.756	1	0	0	1	0	81.2857	13.8333	37.11	97.7619	41.4	13.8	279	18.9	15	3.8	8.4	110	140	4.8	1665	184	1.2	14.1	150	22	34	0.6	2.5	349	44	698	5	0	1	2	57.5808298322717
8080	1	22.0703	1	1	0	0	0	70.8	16.5	36.855	99.64	33.5	10.8	240	9.7	44	3.2	9.1	104	138	4.7	1741	223	1	11.1	25.9	60	119	0.9	0.8	444	40	1110	5	0	1	2	56.5686711033799
8080	1	25.9701	0	0	1	0	0	118.095	17.5227	37.4237	95.35	38.7	12.9	70	7.4	17	2.9	9.1	112	148	4.5	1665	156	2.7	29.5	52.6	81	411	0.3	11	111	38	222	14	0	1	2	51.9773248509349
6620	0	35.6641	0	1	0	0	0	63.6522	29.6346	36.7783	99.4167	44.5	15.3	235	18.8	9	3.8	8.9	106	140	4.3	1665	385	1.1	11.8	43.1	40	66	0.5	1.3	262	55	447	8	1	1	1	48.1593386685097
8080	0	43.5551	1	0	0	1	0	74.7917	21.56	37.334	94.9167	36.4	11.9	290	17.2	13	2.7	8	108	143	4.6	1665	255	1.6	17.8	40.3	317	368	0.8	1.7	319	51	162	7.5	0	1	2	55.2467099361283
3349.72	0	21.0098	0	1	0	0	0	86.5217	27.8696	37.0471	95.4348	35.6	10.4	221	13.6	29	4	9.6	100	142	4.1	6961	179	1.2	13.2	27.4	9	23	0.4	1.5	196	73	614	8	1	0	1	57.1757138670953
6620	0	42.1665	1	1	1	0	0	74.8889	21.569	36.4988	97.7407	38.7	11.8	76	13.3	63	3.2	8.8	119	153	3.7	1665	176	3	32.5	83.5	39	65	1.4	3.4	101	41	144.286	15	1	1	1	56.0791353997774
5755.43	0	36.5464	1	0	1	1	0	107.533	18.5333	36.8513	95.0667	43.4	14.2	49	32.7	32	2.4	7.6	103	139	9.3	7606	225	2	21.3	26.6	66	138	0.8	4.4	44	46	84	8.33333	0	1	1	55.8240989919699
6620	0	30.4456	1	0	0	0	0	103.054	21.027	37.31	99.0526	49.6	16.8	109	10.6	24	4.3	7.9	102	134	4.6	1741	216	1	11	35.1	490	1671	1.09585731617718	8.9	333	61	454	11	1	1	1	55.9591591212223
8080	1	18.4816	1	1	1	0	0	92.375	18.6875	36.8983	91.96	47.6	15.7	272	14.5	12	3.5	8.6	97	134	4.8	1741	328	1.1	12.1	32	103	78	0.3	1.2	69	101	137.143	10	0	1	2	57.9014775045474
6620	1	23.3355	0	0	0	0	0	80.2143	19.0345	35.7547	99.8966	35.7	11.8	93	13.1	14	3.4	8	111	137	5.3	5454	224	1.4	15.4	37.4	80	116	0.7	3.6	204	48	431.429	5	0	1	1	59.7008786948647
6620	0	26.9444	0	0	0	0	0	154.029	25.5846	39.725	83.6984	42.4	14.9	246	17.7	31	3.3	27.4	115	153	5.6	1665	664	2.5	25.2	70.5	961	1088	1	10	115	92	133.75	18	1	1	1	55.1080088450562
8080	0	32.4815	1	0	1	0	0	81.8077	19.4231	37.3462	98.7692	41.1	13.7	353	17.9	11	3.8	8.8	105	139	4.3	1865	553	1.3	14	63.8	123	179	0.3	1.4	57	50	114	7	0	1	2	56.0791353997774
8080	0	35.8225	0	1	1	0	0	73.6786	23.8	37.81	95.6207	60.4	19.5	294	17.9	10	3.5	8.3	110	143	4.2	1665	472	0.9	9.9	33.2	156	198	0.6	2	107	57	214	9	0	1	2	51.6521579485852
6620	0	30.7394	1	1	0	0	0	65.32	25.3333	36.1789	97.92	42.1	13.9	225	29	49	4.6	9.2	113	146	5.5	9713	472	1.2	13	95.3	406	650	0.6	8	142	53	248	12	0	1	1	51.7691250907281
6620	1	21.2245	0	0	0	0	0	77.7027	16.1932	36.26	99.3429	38.2	13.8	90	19.5	7	3.9	7.5	106	138	4	1741	434	1.8	19.8	133.9	26	87	0.6	3.5	196	33	490	5	0	1	1	59.2925207855519
8080	0	26.2176	1	1	0	1	0	96.2222	19.5714	37.7483	97.7407	38.1	12.2	179	17.9	54	3.6	8	98	133	4.5	9713	729	2.8	28.8	42.2	19	21	2.4	1.1	135	68	190	12	1	1	2	55.5082755313496
8080	1	24.3025	0	0	0	0	0	81.4074	17.7143	36.5257	97.5	34.6	10.6	157	11.6	19	1.9	8.5	111	140	5.6	9713	142	1.1	11.5	29.2	370	173	1	1.6	242	42	605	7	1	1	2	59.3590878283977
3000.51	0	24.169	0	0	0	0	0	77.12	24.8182	37.1029	96.6364	27.3	9	585	15.5	11	2.8	8.4	96	131	4.5	3432	1123	1.4	15.7	33.9	32	23	0.3	2.1	86	37	86	7	0	1	1	58.3067270018593
7180.29	0	23.0716	1	0	1	1	0	90.52	23.52	36.625	94.28	36	12.4	303	11.4	76	3.5	8.7	110	141	5.7	6961	406	3.1	30.9	28.2	1637	2624	0.9	2.2	85	30	110	9	0	1	2	51.4183772417146
6620	1	21.0813	1	0	0	0	0	108.741	30.7778	37.4914	94.8889	30.5	9.8	164	18.8	17	2.6	8.3	106	135	5.1	6716	432	1.3	14.5	32.8	89	117	0.7	3.1	197	40	185	7	1	1	1	47.7227916092213
8080	1	26.9896	1	0	0	1	0	54.5	18.0192	35	100	32.4	10.6	149	10.6	33	2.4	8.2	121	148	3.9	1470	182	1.7	18.2	150	592	871	1.02897744182891	1.4	393	46	454.286	7	1	1	2	55.0282396047842
7867.9	1	32.0291	1	0	0	1	0	105.333	14.537	38.01	97.2917	37	12.2	240	17.6	36	4	8.8	104	139	4.5	6716	442	1.1	12.1	24.6	15	27	1	3.5	407	41	407	5	0	1	2	57.0847684968637
16000	1	20.6155	0	1	1	0	0	118.341	23.9512	38.3527	95.8537	33	9.9	141	15.3	28	2.5	8.2	115	144	4	9713	143	2	21.8	48.3	49	131	0.7	11.1	132	18	242	10	0	0	3	53.9918571340507
6620	1	24.6711	1	0	0	0	0	107.385	22.2333	37.0678	99.44	45.5	13.9	386	17.4	255	3.1	8.6	135	171	5.4	7606	916	1.7	18.4	25.1	34	30	0.5	2.6	315	33	320	15	0	0	1	52.7227299878329
5478.05	0	30.4578	1	0	0	0	0	79.7692	26.3571	34.368	97.92	48.2	16.5	303	26.9	30	2.7	8.5	112	138	4.1	1665	210	1.3	14.8	137.8	87	50	1.1	2.9	123	73	196.667	9	0	1	1	55.3480650022152
6620	0	22.4088	0	0	0	1	1	98.6944	20.2571	37.5714	97.0882	32.1	10.3	191	14.5	41	3.1	8.2	115	144	3.8	7606	466	1.1	13.1	30.9	25	35	0.7	1.4	157	36	250	7	0	1	1	60.1727063134313
8080	0	40.7319	1	0	0	0	0	78.5667	19.6964	35.9712	98.1786	39.3	12.9	118	6.2	21	4.2	7.5	109	141	4.1	5454	321	1.8	19.6	38.3	96	270	0.7	1.5	340	35	412.5	5	1	1	2	51.6521579485852
8080	0	36.4195	1	0	0	0	0	72.0417	15.16	37.6025	98.2083	49	16.7	310	20.6	17	4.3	8.7	103	138	4.3	6716	406	1.2	12.5	28.8	230	24	0.5	3.5	143	44	238.333	7	0	1	2	58.8247455143301
8080	1	24.5181	1	0	0	0	0	82.5455	17.2727	37.034	99.3182	40.1	13.9	166	14	32	4.4	9	109	139	4	5454	115	1	10.9	48	22	34	0.3	1.1	275	44	687.5	4	0	1	2	60.5164180976355
8080	0	31.3469	0	0	0	0	0	93.9231	25.7115	37.4271	97	31.2	10.3	230	34.4	32	3.1	8.4	109	141	4.1	9713	259	1.4	15	30	59	39	0.7	1.4	71	47	142	7	0	1	2	55.0227301365773
8080	0	33.3542	1	0	1	0	0	68.6774	17.4839	36.5759	97.5	36.3	12.6	174	9.4	95	3.6	8.9	102	137	4.9	9713	295	3.3	32.8	46	23	41	2.2	3.6	253	40	402.5	13	0	1	2	57.3700862394591
4411.24	0	33.3759	0	1	0	0	0	73.3462	19.6923	36.2767	95.3846	26.3	8.8	52	8.8	54	3.3	7.8	98	141	4	9713	357	1.3	15.3	29.2	38	58	3.8	1.5	137	38	350	8	1	1	1	51.4354256415754
228.39	0	27.3523	1	0	0	1	0	81.3226	17	36.085	96.3529	29.3	8.9	121	9.3	51	3.4	9.1	86	131	3.2	1470	383	2.7	27.4	42.3	129	23	1.5	5.5	340	76	364	5	0	1	1	54.3422306401909
8080	1	28.7617	1	1	0	0	0	80.7931	20.7414	36.3729	97.9643	40.9	13.8	248	15.3	23	3.2	8.2	105	141	4.9	9713	210	2	21.4	23.5	107	241	0.2	1.3	414	42	414	4	0	1	2	60.3483501003567
8080	1	21.5288	1	0	0	0	0	75.375	18.5962	35.8367	98.68	37.2	12.2	153	27.9	16	3.8	9.1	117	147	6.4	6716	219	1.1	12.1	25.5	59	115	0.4	5.4	176	43	523.333	9	1	1	2	52.5501884157195
7798.82	1	24.8443	1	1	1	0	0	97.2857	17.75	36.746	93.1429	29.4	10	195	7.3	72	4.1	9.5	86	124	4.3	1665	390	2.2	23.2	34.5	19	39	0.8	1.8	35	38	93.6842	7	0	1	2	56.3256391680377
16000	1	15.9084	0	0	0	0	1	75.3934	24.3443	37.24	95.0339	36.7	11	147	17.1	39	2.1	8.4	97	139	5.9	5454	819	0.9	10.1	31.1	29	39	0.4	1.4	76	87	126.667	10	0	1	3	54.4277425288758
6620	0	33.3061	0	1	0	1	0	71.1333	15.1613	37.0086	95.0667	41.7	13.9	120	17.1	19	3.8	8	107	141	4.6	5454	230	1.5	16.4	39.2	27	48	0.9	2.2	385	50	175	7	0	1	1	58.6506149733433
8080	1	26.4594	1	0	0	0	0	96.4167	27.875	37.39	97.6667	34.6	11.3	102	1.5	51	3.3	7.3	106	139	4.4	1741	778	2.4	25.4	150	421	313	0.785054046351896	1.2	65	42	94.2857	15	1	1	2	54.4023467037938
8080	0	30.6831	1	0	1	0	0	91.2	17.6481	37.065	95.92	35.6	11.5	165	31.7	22	3.4	9.5	105	139	4.3	9713	157	1.5	16.9	46.9	101	183	0.7	2.1	161	48	322	12	0	1	2	55.3704408881879
8080	0	33.9506	1	1	0	1	0	92.2963	20.9259	36.7725	94.5926	42.5	13.9	266	16.6	25	4.8	9.4	94	139	3.4	1865	816	1.6	17.5	150	41	19	0.6	0.8	71	58	190	2	0	1	2	56.969217107695
16000	1	28.1585	1	0	1	0	0	95.5417	22.7407	37.7129	96.1923	30.4	9	149	7.1	37	4.2	9.7	111	148	3.9	5454	152	2	21.4	57.7	53	126	1.4	9	482	65	357	14	0	1	3	53.3675797601373
6620	1	26.7759	0	0	0	1	0	81.0345	18.0484	37.2143	99.963	35.7	11.5	211	6.9	16	3.7	7.1	112	142	4.4	1470	275	1.3	13.8	27.2	1603	1365	0.7	4.4	242	39	526.667	10	0	1	1	53.0799084822679
6620	0	35.5469	0	0	0	1	0	120.185	27.0476	38.04	96.0833	39.1	12.7	274	15.6	13	3.4	7.7	110	143	5.9	6716	207	1.1	11.6	25.4	17	696	0.4	5.8	127	48	230	6.5	0	1	1	54.7950378510232
3558.25	0	24.3025	0	0	0	0	1	111.148	26	36.658	93.2222	30.1	10.3	170	14.8	6	3.6	8.8	107	139	4.5	6961	235	1.3	15	28.7	100	20	0.3	1.5	225	46	225	3	0	1	1	48.1366354544283
6620	0	24.5752	0	1	0	0	0	85.4615	26.0962	37.42	96.5	51.8	16.8	147	25.9	16	4	10.2	101	141	4	7606	354	1.1	11.8	29.4	16	18	0.6	6	209	87	597.143	11	1	1	1	54.4655252544637
6620	0	27.2817	0	0	0	0	0	85.1111	16.0745	37.5625	99.7317	38.5	12.9	223	12	18	2.5	8.5	112	143	4.1	1865	367	1.2	13.4	150	281	119	0.4	1.2	403	40	806	4	1	1	1	58.4339114274502
16000	1	26.1672	0	1	0	0	0	133.764	37.4375	37.5993	95.7736	37.7	12.5	60	19.1	61	2.2	7.8	113	141	4.1	1470	253	1.5	16.9	100.4	52	68	0.6	2.9	304	34	304	9	0	1	3	53.3318847940462
6620	1	27.1111	1	0	0	0	0	80.8889	19.6964	36.815	100	35.4	12.4	210	12	13	4.1	7.2	108	143	3	1665	474	1.1	13	46.2	15	26	0.6	0.8	342	39	342	5	1	0	1	55.7434601366075
6620	1	24.2664	0	0	0	0	0	99.44	30.4	36.9429	95.36	37.4	11.8	422	29.6	38	3.4	8.7	103	135	6.5	6961	734	1.1	11.8	29.8	30	69	1	1.3	218	33	308	3	0	1	1	53.2769077770588
16000	1	37.6625	1	0	0	0	0	108.196	23.0962	36.6557	98.4118	46.8	15.7	266	26.1	30	3.3	9.1	108	155	7.2	1470	365	1.2	13.3	30.7	12	25	0.5	6.1	336	46	392.5	7.75	0	1	3	58.1662631391929
8080	1	27.0552	1	0	0	1	0	90.9375	14.2969	36.1	98.4062	36.2	12.6	123	14.3	15	4.2	8.3	117	142	4.6	1741	147	1.8	19.2	58.3	15	111	0.6	6.9	443	41	341	12	0	1	2	55.2148930688484
8080	1	23.1034	0	0	0	0	0	106.219	16.5161	37.0925	96.931	29.2	10.2	28	0.1	20	2.8	8	114	138	4.6	5454	293	1.6	17.3	31.9	64	44	0.4	2.2	174	29	174	9	0	0	2	55.2874134938216
2351.76	0	35.4308	1	1	1	0	0	86.8462	19.2414	37.2636	95.9231	27.5	8.6	124	8.2	53	3.8	8.3	97	145	4.5	1665	417	0.8	8.9	26	19	63	0.6	2	98	83	163.333	8	0	1	1	55.0282396047842
8080	1	18.7721	0	1	0	0	1	102.448	19.7759	37.3714	94.5862	44.8	14.2	202	21.8	41	2.3	7.9	101	134	5.2	1665	128	1.4	14.9	150	33	37	0.9	1.8	87	44	174	10	1	1	2	54.9823274356925
6620	0	36.0854	1	0	0	0	0	108.585	27.6585	37.3329	90.619	39.1	13.3	332	23.6	16	3	8.8	104	139	3.6	9713	333	1	11.1	24.3	431	268	0.7	1.4	82	81	82	7	0	1	1	54.9484083621239
8080	1	22.9138	0	0	0	0	0	78.375	19.7083	36.8314	93.3333	29.5	8.8	574	15.8	29	1.3	7.4	119	147	4	1665	246	2	22.2	150	60	10	0.3	2.6	194	47	242	8	0	1	2	58.7382629127455
8080	1	22.9591	1	0	0	0	0	84.7353	17.75	36.9443	99.7353	34.2	11	235	15.5	7	2.4	7.6	111	140	5.1	1470	215	1.1	12.2	33.6	13	142	0.7	1.5	470	55	414	8	0	1	2	54.200606143082
2571.87	0	21.3673	0	1	0	0	0	90.7692	20.9231	36.31	98.2692	39.3	12.6	323	34.6	40	2.7	9.2	94	131	5	1665	566	1.3	13.9	25.4	23	28	0.9	2.5	67	54	105.714	7	0	1	1	55.4620027618605
6620	0	29.57	0	1	1	0	1	74.9429	13.5278	35.9709	96.75	43.7	14.9	151	20.5	33	1.7	8.7	107	135	5.2	1865	513	2.4	24.7	150	119	203	0.5	4.5	269	49	437.5	10.5	0	1	1	54.5448497485492
8080	0	29.8904	1	0	0	0	0	68.4359	30.0641	37.7683	98.8462	44.3	15.6	225	21.9	20	3.9	8.7	109	142	3.6	9713	215	1.2	13.6	34.6	80	52	0.4	2.2	320	36	382	5	1	1	2	55.0282396047842
4540.96	0	25.7785	0	0	0	1	0	107.786	30.1071	37.1543	95.9615	40.7	14.1	57	17	18	2.3	8.2	106	136	4	7606	272	1.1	11.9	36.2	39	47	0.6	5	213	40	558.333	5	0	1	2	53.0879371560964
6519.71	0	26.0771	0	0	0	1	0	83.3462	13.3846	36.4914	97.9231	24	8	214	21.9	24	2.7	7.7	103	132	5.3	9713	112	1.6	14.5	30.8	56	72	0.9	2.5	185	40	183.75	13	0	1	1	57.4807023808124
6620	0	23.1481	0	1	1	0	0	103.645	15.3235	36.9886	95.25	35.1	12.1	281	26.1	45	2.7	8.5	109	140	4.6	5454	456	1.3	14.5	25.6	10	31	0.9	1.5	361	48	361	6	0	1	1	58.1818189290823
8080	1	29.0073	0	0	0	1	0	108.12	26.72	37.5433	98.16	30.2	10.1	119	11.4	38	2.4	8.1	109	137	4.5	6716	279	1.2	13.6	56.6	44	82	1.5	2.2	227	54	192	10	1	1	2	58.0164464458517
6620	0	30.4114	1	0	1	0	0	68.5417	18.16	37.1244	96.875	35.4	11.7	89	7.3	14	3.1	8.5	104	139	3.6	9713	430	1.9	20.8	40.2	38	150	0.5	1.7	313	41	267	11	1	1	1	55.4850224430286
6620	1	23.7118	0	0	0	0	0	83.5	21.5	37.495	97.9583	37.4	13.2	275	8.5	28	2.8	8.6	112	145	4.4	6716	326	1.4	14.6	29.6	69	122	0.4	5.9	305	42	266	7	0	1	1	57.5174436616404
991.345	0	22.8395	1	0	1	1	0	61.3333	16	36.7686	99	43.1	13.9	144	16.7	37	4.1	7.5	109	137	5.4	5454	216	3.3	32.3	47.9	47	63	1.1	4.3	467	38	462	6	0	1	1	53.3635810225623
6620	0	24.9561	1	1	0	0	0	109.444	31.1852	36.38	93.8519	33.6	10.7	109	14.9	128	2.5	8.3	118	154	4.2	1741	650	1	11.4	27	249	55	0.783854113648384	6.1	124	48	356.667	11	0	1	1	56.4270260667367
6620	0	42.1875	0	0	0	0	0	109.92	28.72	38.02	94	27.8	9.3	240	15	7	2.3	7.4	109	139	4.1	6716	338	1.5	15.8	44.5	119	80	0.2	1.8	199	34	495	9	0	1	1	53.5841985686545
6620	0	27.4115	0	1	0	0	0	75.4872	26.7317	37.0975	97.9459	47.4	17.1	320	25.4	41	3.2	7.4	104	138	9.6	6961	462	1.6	18	93.2	960	2082	2.8	8.4	181	87	258.571	13	0	1	1	60.2351949692787
4765.18	0	20.3659	1	0	0	0	0	79.2093	20.9	35.8778	99.0238	35.4	11.7	143	14.3	74	3.8	10.5	107	139	6.8	6961	315	1.1	11.8	27.5	172	300	0.761042349043714	3.2	276	36	552	7	0	1	2	60.093698031512
6049.5	0	26.5432	1	0	0	0	0	89.8286	19.1098	37.405	98.7073	33	10.8	176	17	24	3.6	8.5	110	137	4.7	5454	256	2	21	47.4	118	67	1	2.2	376	43	518	8	0	1	2	60.7624139851791
6620	0	22.1744	0	0	1	0	0	114.56	18.3077	36.1914	97.48	28.7	10.2	117	16.2	27	2.7	6.8	109	135	4.2	1665	317	2	21.9	83.5	73	244	0.9	1.9	140	35	196.667	12	0	1	1	48.9020513705183
6620	0	29.2261	1	0	0	0	0	59.4333	16.5161	37.035	96.7742	37.7	12.4	253	11.7	12	3.9	8.4	112	141	4	6961	252	1	12	23.9	9	28	0.7	0.8	473	52	473	7	1	1	1	56.5922961099374
8080	0	27.951	0	0	0	0	0	98.1154	21.96	37.7306	96.2	31.8	10.5	94	29.1	41	1.8	9.3	113	143	4.6	7606	1167	2.4	24.7	36.4	32	46	0.9	1.5	124	69	145	11	1	1	2	60.1727063134313
16000	1	40.8273	1	0	0	1	0	93.5909	19.3913	37.2683	94	40.1	12.3	179	9.7	80	3.6	11.2	110	141	7.8	6961	320	4.8	51.1	50.1	103	235	1	1.2	172	54	164	10	0	1	3	53.9917670001151
16000	1	34.7222	0	0	0	0	0	103.565	25.7609	38.2269	91.1154	40.6	12.8	199	20.9	92	2.9	8.3	110	140	5.5	1665	928	1.2	13.4	31.3	62	103	0.9	1.8	128	55	242	16	0	1	3	50.3048118867534
8080	0	37.911	1	0	0	0	0	67.04	26.3333	36.6522	94.08	31.1	10	331	16.4	52	2.9	7.8	105	138	6.2	6716	552	1.2	12.9	33.1	67	75	1	1.4	265	80	441.667	15	1	1	2	57.7190075084435
4917.01	0	28.6134	1	0	0	0	1	94.7538	21.3636	36.8657	97.1077	25.8	7.7	289	16.5	58	2.6	8.9	96	145	4.5	1741	212	1.1	11.5	150	31	33	0.8	1.5	113	109	280	12	0	1	1	47.3001671288966
6620	1	25.6444	0	0	0	1	0	90.6538	18.963	37.39	99.3077	28.3	9.1	339	16.7	26	2.5	8.2	109	145	3.3	9713	513	1.2	12.5	29.8	29	37	0.8	1	133	54	380	7	1	0	1	52.0736485193778
16000	1	26.0068	0	0	1	0	0	95.4444	27.3286	37.27	97.5	39.1	11.8	107	15.9	54	2.9	7.3	105	138	3.8	1470	765	1.2	13.3	39.4	26	134	0.8	2.1	193	94	226	14	0	1	3	49.0277870679286
16000	1	31.682	1	0	1	1	0	126.692	25.9	37.8589	98.8	41.5	13.6	41	54.4	52	2.5	7.7	107	139	3.7	9713	523	2.1	22.7	64.2	16	33	0.8	11.9	350	53	350	11.3333	0	1	3	54.981962902593
6338.65	1	20.5282	0	0	0	0	0	80.1923	15.1923	36.8171	100	27.5	9.1	163	12.3	10	3.4	8.2	115	146	4.5	7606	315	1.1	11.6	25	10	150	0.4	2.8	317	47	420	8	0	1	1	46.6349291629136
4707.48	0	23.7118	1	0	0	0	0	78.4375	13.1667	36.3931	97.4375	34.4	10.6	143	9.3	20	2.3	7.6	109	139	4.7	1470	211	1.7	18	35.5	13	42	1	3.6	462	53	290	6	0	1	1	57.3178378993599
6429.66	1	19.9176	1	1	0	0	0	100.5	24.4	36.805	97.5833	31.4	10	313	18.3	21	1.8	7.8	111	142	5	1665	228	0.9	12.3	150	23	36	0.9	1.1	127	68	246	10	0	1	2	56.2544443643647
1709.62	0	23.8095	0	1	0	0	0	100.926	26.4074	37.0167	96.3077	42	14.5	323	7.8	14	3.5	9.2	106	143	4.2	6716	219	1.3	14	31.8	116	171	0.7	1.1	285	48	507.5	2	0	0	1	57.6116313530892
6620	1	19.4392	0	0	0	0	0	59.5714	20.4483	33.3	96.25	53.2	17.1	202	20.5	15	4.5	8.7	110	135	4.5	1741	290	1.3	14.9	150	102	175	0.5	1.4	295	44	420	5	0	1	1	54.795121162337
6620	0	32.5964	0	0	0	1	0	91.2059	22.0714	36.1943	97.9744	27.8	9.4	45	7.2	28	2.6	7.9	112	141	4.8	7606	687	1.7	18.9	33.9	32	130	0.5	2	161	70	255	13	1	1	1	54.5301110135864
8080	1	28.3447	0	0	0	0	0	86.7	18.5714	36.978	97.6	35.1	9.4	193	24.7	10	3.5	7.5	110	142	4.2	1741	264	1.3	14.3	47.5	10	31	0.9	2.7	462	47	271	5	0	1	2	58.7827259864676
8080	0	39.5421	0	1	0	1	0	79.4	16.4333	37.099	99.7333	30.4	9.9	251	14.3	18	2.6	7.6	103	132	4.9	1741	292	1.3	14.3	31.4	9	12	0.6	1.6	203	37	507.5	6	0	1	2	59.5439717867698
8080	0	58.4717	1	1	0	0	0	113.167	21.3333	37.4882	95.9167	43	13.9	289	16.3	43	4.1	9.3	100	135	5.4	6961	274	2.3	24.2	31	14	19	1	2	180	65	182.5	11	0	1	2	53.0383868505567
8080	1	26.7299	0	1	1	1	0	97.3947	12	37.3579	96.9474	22.5	7.4	151	15	48	3.7	8	96	131	4.4	1665	162	1.8	19.6	27	167	268	0.6	6.4	126	56	162	13	0	1	2	53.455159736085
6620	0	27.716	0	0	0	0	0	83.5	12.26	36.5886	95.625	30.5	10.3	480	16.7	10	3.2	8.1	102	140	5.1	1741	848	1.9	20.4	27	44	70	0.8	0.9	257	47	428.333	3	0	1	1	60.551243963224
16000	1	25.6055	0	1	0	0	0	66.1515	20.5571	34.2736	99.5455	35.5	12.2	196	13.3	13	2.8	7.5	112	136	4	1665	197	1.9	20.2	150	30	54	0.5	4	470	79	920	14	0	0	3	49.8184673397308
8080	1	24.4118	1	0	0	1	1	89.9615	20.9231	37.1286	99.5769	31.2	10.2	50	0.7	81	3.8	9.2	122	149	3.8	1665	437	1.5	16.2	26.3	23	26	0.805651483231263	2.3	352	48	525	15	0	1	2	53.607368613044
6620	0	23.3564	1	1	0	0	0	70.5556	19.069	35.965	95.2667	44	13.7	313	14.1	43	3.2	8.6	111	142	5.6	1665	562	1.1	11.7	150	23	39	0.9	2.3	137	71	280	12	0	1	1	50.2792800924028
4060.05	0	23.2135	1	0	0	0	0	49.56	15.8	35.67	94.6522	32	10.6	104	6.3	109	3.7	9	107	143	5.1	1865	385	1.7	18.5	34.8	19	21	1.01802055180595	2	185	55	352	8	0	1	1	54.3510617531069
4699.54	0	26.7299	0	0	0	0	0	69.44	20.3269	37.62	99.7407	37	12.1	216	13.9	14	3.3	9.3	112	145	3.9	7606	344	1.1	12.9	30.8	121	27	0.7	1.2	492	40	454	4	0	0	1	55.4697536664624
6620	0	23.2872	0	0	0	0	1	96.3043	21.94	37.1	93.4783	26.6	9.5	102	4.4	14	3.7	8.7	102	132	4.2	6961	310	1.2	13.3	27.6	220	422	0.3	1.8	242	65	204	11	0	1	1	56.8885014814282
6620	0	19.8185	0	0	1	0	1	111.111	18.4722	37.3617	97.3714	33.3	9.8	200	9.9	22	2.4	6.9	111	144	5.2	1665	666	1.3	14.4	29.5	104	118	1	3.7	383	50	500	5	0	1	1	55.5355860562835
6620	0	25.2186	0	0	0	0	0	93.64	30.5577	38.148	99.92	46.8	15.4	267	19.4	21	4.4	9.1	111	144	4.9	1865	148	1.3	14	22.5	156	161	0.6	3	393	49	468.571	4	0	1	1	52.2956466519031
8080	1	24.5852	1	1	1	1	0	93.2895	24.9167	36.825	97.5882	28.6	9.5	362	24	27	2.5	9.2	106	146	4.4	1665	455	2.6	27.8	36.7	807	1342	0.4	5	113	62	234.286	11	0	1	2	57.9739407298926
4352.65	0	21.0373	0	0	1	0	0	82.5769	15.6154	36.685	94.7308	33.2	11.3	63	6.6	9	2.6	8.6	109	144	3.9	5454	791	1.6	17.6	36.2	78	242	0.6	1.9	112	67	95	8	1	1	1	50.4747346598885
16000	1	20.4408	0	0	0	0	0	64.1765	14.7162	36.8414	99.9429	37.3	12.3	220	11.2	7	3.3	8.8	100	137	4.2	9713	184	1.1	11.4	27.2	34	22	0.5	2.8	295	39	400	3	0	1	3	55.4198460947511
8080	1	25.2174	1	1	0	1	0	83.6585	15.9167	36.7433	92.6842	40.9	12	331	13.2	69	2.7	8.6	102	138	5.9	1741	501	1.4	14.9	34.5	77	38	3.1	3	354	40	698	8.5	0	1	2	56.7722071018529
4066.66	0	18.6159	0	1	0	0	1	109.675	14.2125	36.8413	99.9024	26.8	9.4	96	0.5	50	2.1	7.2	105	134	4.8	7606	640	2.1	22.3	33.2	12	11	0.4	0.8	204	35	408	11	0	1	2	57.3934533376537
6620	0	45.8795	0	1	0	1	0	90.12	24.8148	37.2863	96.1481	31.1	10.1	367	18.5	28	2.5	8.3	119	146	4.2	1865	332	1.7	18.9	51.2	60	465	0.8	3.3	541	64	338	8	0	1	1	60.3522247918404
1763.46	0	31.1227	1	0	1	0	0	125.879	30.1515	36.965	95.6364	47.3	15.7	409	23.6	32	2.3	8.2	113	143	4.1	5454	819	1.6	16.9	62.2	15	25	0.8	3.2	85	28	214	4	1	1	2	53.4519814221167
16000	1	34.2857	1	0	0	0	0	87.0938	16.7812	38.1172	99.7857	30.5	10.6	336	21.3	20	1.1	7.8	112	138	4.6	5454	353	1.5	16.6	36.2	29	23	0.6	2.1	451	65	374	6	0	1	3	55.8549776138794
8080	1	20.7476	0	1	1	0	0	93.5439	20.8534	38.1253	97.6897	35.9	11.1	98	11	28	3.4	6.6	114	139	5.1	1665	239	1.5	16.6	39.5	51	107	0.4	2.1	315	41	315	12	0	1	2	58.2677889623346
8080	1	34.0071	0	0	0	0	0	51.3846	14.84	36.5213	98.7917	41.6	12.9	278	6.9	8	2.4	8.4	102	141	4.8	9713	394	1	11.2	22.3	12	84	0.5	0.7	131	58	300	8	1	1	2	53.1621230277594
8080	0	38.6223	0	0	0	0	0	66	31.4054	35.8	93.9677	47	15.7	361	23.9	19	3.9	8.2	106	141	6.2	5454	429	1.3	14.2	30.7	49	59	0.9	7.8	263	75	438.333	9	1	1	2	52.3470691634612
8080	1	22.8928	0	1	0	1	0	93.4167	22.1667	36.6757	97.8333	27.5	8.9	394	14	29	3.7	8.1	101	137	4.4	1470	362	1.3	14.1	35.9	32	33	0.9	2.8	155	27	316.667	3	0	1	2	45.1295230468612
4026.61	0	44.1044	1	0	1	1	0	76.2143	25.9655	36.36	99.5714	44	15.1	301	19.5	23	3.7	8.2	113	140	5.2	7606	777	4.7	44	33.5	109	130	0.7	2.8	465	35	348	6	1	1	1	58.4048814091159
6620	1	20.7979	1	1	0	0	0	88.1509	20.0085	36.4183	93.5818	39.8	13.4	331	12.5	23	4.1	9.6	106	137	5.1	6961	316	1.2	11.5	30	70	26	1	2.8	217	92	217	9	1	1	1	52.0483844567812
8080	0	31.5782	1	1	0	0	0	75.8095	17.0714	36.585	96.7143	36.3	12.1	136	18.2	12	4	8	112	142	4	1865	292	1.9	20.3	33.9	39	16	0.5	2.1	464	53	313	3	0	1	2	56.8780772021821
8080	0	28.9946	0	0	0	0	0	72.4848	15.1875	36.1429	97.9677	28.2	8.8	897	28.3	15	1.3	7.2	111	138	3.5	1865	567	1.3	14.7	34.6	12	25	0.5	2.5	276	58	220	3	0	1	2	59.6498414407051
8080	0	30.7099	1	0	0	0	0	71.6667	18.4107	37.5183	95.1111	27.2	8.9	234	7.1	36	3.9	7.9	107	146	4.3	1665	226	1.5	16.9	92.4	26	32	0.6	1.2	162	69	405	7	0	1	2	58.7659861661594
6620	0	30.7894	1	0	0	0	0	76.72	20.25	37.0933	95.44	46.8	15.9	258	13.4	31	4.3	9.9	116	150	3.8	1470	273	1	10.6	30.6	31	25	0.4	1.2	319	53	220	4	0	1	1	52.8958884825796
3890.91	0	34.3067	0	1	1	0	0	93.125	26.44	37.1029	96.8333	35.6	11.9	339	15	18	2.6	8.6	98	136	4.5	6961	916	1.4	15.7	34.6	15	19	0.6	2.3	86	58	130	2	0	1	1	56.1230681971203
6620	0	26.3465	0	1	0	0	0	112.844	25.8788	37.8188	94.7778	32	10	403	17.5	24	3.7	8.5	111	140	5.4	9713	743	1.2	13.1	27.6	25	34	0.6	8	177	58	252.857	14	0	1	1	57.8404715493205
16000	1	34.0379	1	0	1	1	0	112.552	18.3	36.8967	98.7	23.8	8.2	63	38.5	75	1.5	8	116	142	4.9	1665	124	1.9	20.8	45	24	35	1.1	0.9	77	70	192.5	19	1	1	3	50.4701264821924
-241.592	0	30.4498	0	0	1	0	0	102.172	20.3793	36.5125	94.7586	24.9	8.8	158	17.8	56	2.2	8.6	100	133	4.3	9713	491	2.2	24	54.8	46	126	1.07314373073298	3.1	60	26	192	11	0	1	2	56.6803048719183
6422.39	1	19.6799	1	0	1	0	0	78.1176	17.7222	36.61	99.5	35.9	12.4	213	12.1	22	4.7	8.6	111	145	3.8	5454	401	1	12.1	21.3	17	76	0.5	0.8	310	43	516.667	4	1	1	1	57.8557451809614
5796.14	0	25.561	1	1	1	0	0	54.1724	17.3704	36.5433	94.5862	49	15.9	220	20.5	14	3.2	9.1	104	142	3.9	1665	448	1.2	12.5	27.8	424	357	0.7	1.9	71	40	95	3	0	1	1	56.2500328876592
6620	0	30.1714	0	0	0	0	0	59.4545	16.6739	36.6014	99.9545	41.3	13.2	341	16.8	22	4.1	9.7	105	138	4.3	5454	222	0.9	10.2	24.1	593	50	0.7	1.1	418	45	450	5	1	1	1	56.8392320820154
8080	1	18.7109	1	1	0	0	0	81.0769	18.8214	37.2	97.96	52.2	16.4	129	14.8	19	3.5	8.6	112	141	5.2	6716	166	1.8	19.7	37.5	16	750	0.9	3	422	49	1012.5	11	0	1	2	56.0723355847288
5845.79	0	49.8047	1	0	0	0	0	73.1071	20.2857	37.5771	96.5	27.8	8.6	246	17.5	45	2.6	8.4	110	142	4.8	5454	532	3.7	36.1	55.6	28	49	0.9	0.8	175	79	236.667	7	0	1	1	57.8507335933821
6620	0	22.9412	0	0	1	1	0	89	23.0968	36.8325	98.4516	31.4	10.1	103	34.4	19	1.6	8.3	100	138	4.3	6961	222	2	21.1	46.2	22	45	0.3	7	162	41	307.5	11	1	1	1	60.2847788499891
8080	1	19.3132	0	0	0	1	0	97.5833	30.6458	36.99	98	38.7	12.4	220	6.5	62	3.8	9.6	121	140	5.9	6961	347	1	11.1	36.5	41	185	0.827319279047887	5.1	145	42	111.429	19	1	1	2	59.8107003935532
6620	0	36.3098	0	1	1	0	0	133.233	25.7	37.5244	93	36.2	11	361	22.2	64	2.4	9.5	116	149	4.4	1865	467	1.4	15.9	27.8	12	17	0.7	1.6	96	44	101.053	7	1	1	1	59.8195929335565
3139.53	0	25.4393	0	0	0	0	0	120	27.4884	38.4561	95.3556	24.6	8.1	220	3.7	13	1.6	8.1	104	139	4.3	7606	263	1.8	19.7	35.1	22	19	0.4	5.5	205	44	261.667	2	0	1	1	55.7616784405309
8080	1	23.8606	1	0	0	0	0	73.44	23.4643	36.6514	98.4074	46.1	15.6	216	17.8	11	3.7	8.5	104	137	3.9	9713	354	4.6	47	59.2	17	41	0.8	4.7	126	65	205	12	0	1	2	57.9156415105528
3842.85	0	16.7326	1	0	0	0	0	75.9167	19.9444	36.189	97.5556	33.4	11.2	121	10.6	23	2.9	8.4	113	146	4.5	1665	178	2	21.6	31.9	6	30	0.8	2.1	406	54	648	5	1	1	2	47.9751743132304
8080	0	29.7942	0	0	1	0	0	70.6207	17.3103	36.8844	99.0714	45.5	16.2	137	26.6	126	4.4	9.1	98	129	3.6	1665	150	3	33.1	68.6	42	70	1.09331565564401	1.8	87	22	253	15	0	1	2	58.8419694778324
6620	1	22.6757	0	0	0	0	0	94.7714	25.5094	37.8658	97.9905	33.5	11.5	233	12	12	2.1	8.5	101	133	4.4	6961	743	1.4	15.7	36.4	107	54	0.5	2.1	143	43	286	6	0	1	1	54.176386021086
6620	0	36.9321	1	0	0	1	0	121.172	18.8968	37.1822	97.7885	23.1	7.5	216	14.2	76	3.6	8.2	115	148	5	1741	273	14.2	136.7	63.9	12	20	1.5	0.8	187	56	374	5	1	1	1	55.6596474059064
6620	0	25.2174	0	0	1	0	0	82.85	19.4054	37.42	99.9444	30.2	10.5	283	19.2	8	3.5	9.5	104	141	4.2	1665	408	2.2	24.1	33.3	536	521	0.2	6.5	280	37	558	10	1	1	1	58.8219619669479
6620	1	24.2424	0	0	0	0	0	73.7083	15.9074	36.3657	99.8077	38.3	12.5	287	11.6	28	4.1	8.1	112	145	5.7	9713	137	1	10.4	25	11	14	0.6	2.6	582	38	1455	3	1	1	1	60.6342903279135
6620	0	34.781	1	0	0	0	0	95.2414	25.3387	37.11	97.1429	41.5	14	248	15.8	27	3.6	8.1	108	143	6.3	7606	308	1.3	13.6	34.7	1441	1456	0.6	6.6	185	57	462.5	10	0	1	1	54.4442539098376
8080	0	35.5078	1	1	0	0	0	88.9074	17.3929	35.5889	97.8649	39.3	12.3	232	14.3	22	3.3	7.7	119	138	3.9	1741	146	2	21.3	96.1	15	41	0.6	6.8	453	53	515	10	1	1	2	56.3276830597661
16000	1	24.8163	1	0	0	0	1	81.7308	26.6071	35.875	96.16	26.4	8.2	58	5.6	57	2.6	7.8	108	139	5.6	1665	740	1.8	19.6	39.2	75	110	0.8	6.5	186	33	620	16	0	1	3	58.8874295945282
6180.76	0	22.2041	0	1	0	0	0	91.8	18.2	37.045	99.44	34.8	11.1	347	18.9	22	3.4	8.5	106	138	4.4	6716	401	1	11.2	35.6	77	25	0.5	1.2	70	51	108.75	5	0	1	1	56.6455706483868
4159.18	0	24.169	1	0	0	0	0	138	21.5536	37.5957	96.875	27.4	8.4	418	23.1	84	3.2	12.1	99	139	6.5	7606	501	1.3	14	28.9	37	39	0.5	0.9	38	42	95	5.66667	0	1	2	57.267742548622
8080	0	28.2477	0	0	0	1	0	76.0455	16.6087	38.156	99.7273	37.7	11.4	117	9.5	13	3.5	8	111	146	4.7	6716	168	1.6	17.1	34.4	9	25	0.7	1	215	36	430	12	0	1	2	54.850911799739
8080	0	42.284	0	0	0	1	0	95.08	18.6	37.146	97.16	38.8	12.1	267	24.9	23	3.4	8.4	112	141	4.6	9713	275	1.2	12.5	25.1	2576	18	1	2.2	363	54	168	11	0	1	2	47.9187353872206
6620	0	28.0664	0	0	0	0	0	74.36	16.7692	37.2887	99.24	42	14.2	261	8.9	13	3.4	8.6	108	140	4.2	6961	338	1	11.1	29.2	199	137	0.5	0.6	511	56	230	10	0	1	1	58.1942583362309
8080	1	17.2656	1	1	1	0	0	79.84	17.4	36.7757	99.12	37	10.5	225	19.6	13	4.2	9.2	104	136	4.5	1665	458	1.1	11.5	28.8	142	29	0.2	3.7	178	77	254.286	9	0	1	2	48.3169045324951
6620	0	26.6776	0	1	0	0	0	126.933	28.1111	38.4975	95.25	33.4	11.2	289	14.2	62	3.7	11	110	150	5.7	6716	276	1.3	15.2	32.4	20	52	0.2	7	216	82	216	12	0	1	1	45.8053757486787
6620	1	21.7274	0	0	1	0	0	121.358	18.5288	36.6483	99.381	30.9	9.3	268	18.6	34	2.8	9.2	106	140	5.4	6961	349	1.8	19.2	33	168	212	0.4	1.7	217	26	258.571	12	0	1	1	55.3760473962297
6620	0	34.8125	1	0	0	1	0	107.12	22.5769	37.3171	95.52	39.7	13.1	221	9.7	17	3.7	7.3	110	142	4.2	6716	379	5.5	60.3	44	31	38	0.8	3.1	111	54	202	10	0	1	1	57.0323502885453
8080	0	27.0641	1	1	0	0	0	70.1515	17.0857	35.73	98.2059	35.3	11.7	156	15.8	37	3.4	9.1	106	139	4.4	1665	388	1.5	17.3	52.9	53	82	1.1	1.6	292	50	382	13	1	1	2	59.5168029446049
8080	1	29.9609	1	0	0	1	0	91.0357	16.8226	36.98	99.1786	40	12.7	204	6.4	42	3.8	9.1	106	135	5.3	9713	339	1.2	13.1	32.1	24	87	1.1	4.3	400	42	352	9	0	1	2	60.1727063134313
6620	0	23.8272	0	0	1	0	0	85.85	16.3	37	99.65	28.3	9.7	95	30.8	14	3.3	9.3	105	140	5.1	1865	309	2.2	23.9	150	208	263	1.1	4.5	180	50	290	9	0	1	1	53.056418164531
4197.41	0	26.5963	0	1	0	0	0	55.6	19	37.0833	98.56	48.6	15.3	93	12.1	38	4.1	8.7	105	138	4.7	1741	779	4.5	48	38.9	55	309	0.7	1.1	95	46	215	10	1	1	1	58.6919176279681
6620	0	29.668	1	0	0	0	0	77.625	15.875	36.7433	98.175	37.4	13.1	175	16.6	21	3.7	8.4	109	142	4.9	6961	215	1.5	16.5	60.1	19	20	0.8	3.2	286	47	230	9	0	1	1	54.0836037516353
8080	1	18.2563	0	1	1	0	0	81.625	15.5	36.1833	99.6667	40.4	13.6	236	33	102	2.4	8.4	106	140	5	1665	164	2.9	32.6	40	47	113	0.802228531179344	1.2	163	23	407.5	15	1	1	2	53.7528155338537
8080	1	22.6562	1	0	1	0	0	102.708	32.6538	36.2789	98.3913	39	13.9	65	0.2	44	2.3	7.5	119	139	4.8	1741	588	1.9	20.5	41.1	162	345	0.4	1.1	208	43	296	16	0	1	2	58.7542191610498
16000	1	22.1211	0	0	1	0	0	86.7188	16.4762	36.3586	99.4127	38.3	12	178	18.2	83	1.5	7.3	113	137	5.2	1470	152	1.2	13	71.7	49	52	1.9	2.5	76	25	248	6	1	1	3	60.1193088866237
6620	0	25.9516	0	0	1	0	0	78.0612	18.4	36.7781	98.5686	26.3	8.2	298	14.2	50	1.8	7.1	120	150	4.4	1741	566	1.5	16.2	31	22	33	1.1	2.9	97	41	192	3	1	1	1	56.1848246526599
6620	1	21.1148	0	0	0	1	0	76.963	17.4444	35.9667	98.7778	31.9	9.5	474	22.3	36	3.1	8.2	110	139	5.1	6716	474	1.1	11.8	28.7	19	18	0.766526977470788	11.3	145	38	287.5	5	1	1	1	58.3784676364405
8080	0	33.5105	0	1	1	1	0	93.8163	21.5818	36.916	87.2245	30.1	9.3	278	19.9	32	2.9	7.7	106	137	5.3	5454	251	1.2	14.3	21.4	73	112	0.801900008273598	4.5	71	92	71	12	0	1	2	57.3764149294357
16000	1	21.3988	1	0	0	0	0	91.6071	21.6607	35.17	95.7273	34.4	11	114	30.9	15	2.7	8.3	113	143	4.4	7606	186	2.9	30.9	58.3	23	105	0.9	11.2	481	63	362.5	14	1	1	3	53.1682346162039
8080	1	17.4065	0	1	0	0	0	118.029	19.4857	37.3278	99.9412	31.1	10.5	354	14.3	20	3.2	8.6	102	137	5.2	7606	713	1.2	13.3	28.2	15	65	0.5	7.3	538	59	538	8	0	0	2	55.8532014590974
6471.38	0	28.1907	1	1	0	0	0	85.8077	24.4259	37.555	97.0385	35.2	10.9	422	15.3	15	3.4	8.4	104	137	5.1	7606	656	1.2	12.7	31.6	24	35	0.4	1.7	342	84	684	4	0	1	1	52.6100407238864
6620	0	39.5951	0	1	1	1	0	69.88	24.36	37.1283	99	29	9.5	620	14	5	3.3	8.7	104	138	4.5	7606	402	1.8	19.6	61.9	14	29	0.5	1	101	46	252.5	7	0	1	1	45.2727687954903
3975.64	0	25.9567	0	1	0	1	0	77.4167	18.2037	36.4429	94.56	41	12.8	197	11.8	10	2.9	7.4	102	138	4.3	6716	315	1.3	14.3	40.9	13	21	0.5	1.1	168	65	336	9	0	1	1	46.3798379924902
8080	1	19.647	0	0	0	0	1	112.889	23.9643	37.03	96.7778	30.4	9.3	312	15.8	11	3.3	8	90	129	6.5	6716	152	1.1	11.5	26.6	8	15	0.2	1	116	101	253.571	8	1	1	2	54.7304012292434
8080	1	27.3251	0	0	0	0	1	76.48	21.08	37.1383	94	25.8	8.1	30	5.7	8	2.4	7.5	110	143	4	6716	168	1.6	17.7	30.6	20	56	0.5	1.7	87	35	140	10	0	1	2	48.7523179265483
5497.91	0	21.1203	0	0	0	0	0	80.5926	19.78	36.59	98.6667	30.7	10.8	147	16.5	11	3.2	7.6	108	137	4.1	6961	158	1.8	19.2	42.9	759	207	0.4	3.3	441	45	688	8	0	1	1	57.9810898369935
16000	1	25	1	1	0	0	0	90.0732	24.0811	34.2018	97.5833	35.8	10.8	154	19.7	13	2.7	10.7	107	140	5	1865	257	2.1	22.6	150	273	527	0.6	12	327	57	215	17	1	1	3	51.6521579485852
6378.37	1	16.6909	0	0	0	0	0	65.6857	18.2105	36.5591	99.0286	34.2	10.5	225	7.3	30	3.6	8.3	114	143	3.7	9713	335	1	10.6	24.7	11	77	0.3	2.4	292	28	486.667	3.5	0	1	1	53.2455506426646
8080	1	28.1337	0	0	0	0	0	111.273	15.14	36.4776	99.6818	42.4	13.2	166	9.6	16	2.2	7.9	107	136	5	1470	343	1.5	16.1	150	28	177	0.9	10.5	197	41	492.5	12	0	1	2	57.9281994692341
8080	0	26.142	0	0	0	0	0	114.52	22.84	36.8943	97.6	29.7	9.8	131	8.5	17	1.6	7.7	117	145	4.8	5454	149	1.6	18	35.2	55	17	0.5	2.6	187	53	374	10	0	1	2	51.1660388461344
6620	0	33.0579	1	1	0	0	0	77.3556	13.4364	37	99.0909	34.6	11.6	278	23.7	42	2.6	9.6	106	141	4.2	1470	159	1.2	14	34.1	53	82	1	2.3	420	45	380	10	0	1	1	47.5540306115164
8080	0	36.2692	1	1	1	0	0	76.9231	19.5962	36.48	99.3846	39.5	12.8	213	15.6	19	3.1	7.4	107	142	7.3	7606	246	1.2	13.4	49.8	55	170	0.5	1.6	233	66	332.857	9	0	1	2	55.6459956792246
8080	1	25.072	0	0	0	0	0	70.0333	16.3594	35.8367	99.2692	38.3	11.9	668	12.3	36	3.9	8.9	109	141	4.4	1665	363	1.3	13.9	33.3	86	124	0.6	2.1	177	39	354	4	0	1	2	57.3569551574713
6620	0	33.7424	0	1	0	1	0	88.225	19.4	38.3378	93.2	41.9	13.9	279	14.6	18	4.6	9.5	103	144	3.7	7606	363	1.7	18.5	26	18	25	1	1.2	93	57	225	12	0	1	1	58.0103707416749
8080	1	24.589	0	0	1	0	1	87.28	19.25	36.2943	96.5833	32	10.7	127	26.5	12	2.8	8.3	109	142	3.9	1665	362	2	21.5	40.7	70	221	0.8	9.3	128	50	160	17	1	1	2	58.0589472590454
6620	1	22.7336	1	0	0	0	0	82.3793	17.1724	36.5643	97.8276	34.1	12	60	21.9	21	2.3	8.5	109	142	4	5454	185	1.2	13.1	29.4	12	31	1.1	5.7	365	40	377.5	11	0	1	1	60.8409573641238
8080	0	29.8028	1	0	0	1	0	73.2917	19.4615	37.3636	99.375	40.4	12.9	241	25.3	19	3	8.3	112	136	5.2	5454	239	1.4	15.7	27	52	133	0.7	2.9	386	49	317.5	10	0	1	2	53.4595047690042
8080	1	28.6424	0	0	0	0	0	73.2812	25.2969	36.6257	98.125	31.3	9.5	160	27.4	18	2.8	7.9	114	144	4.4	1741	143	1.5	16	32.2	22	31	0.8	6	358	68	358	12	0	1	2	58.5109104035003
8080	0	33.6691	1	1	0	1	0	114.577	25.2321	37.0567	96.72	46.6	15.5	226	27.3	38	4.9	9	105	146	6.4	6961	202	1	11.7	23.7	20	41	0.9	1.1	136	83	165.714	10	1	1	2	56.4317268115266
6620	0	22.4088	1	1	0	0	1	95.8929	18.4483	35.6383	96.2069	33.4	11.2	268	15.8	102	2.7	8.8	114	140	4.9	1665	161	1.5	16.4	74.6	51	309	1.01419292944543	3.7	84	24	96	7	0	1	1	58.3759713003625
6620	0	29.6914	0	0	0	0	0	75.6452	21.9531	37.8338	98.6774	39.9	13.7	283	24.3	16	4.2	8.8	110	143	4.4	7606	570	1	12.3	22.1	19	103	0.7	2.9	172	44	402.5	5	1	0	1	58.0338069566613
3614.52	0	31.1641	1	0	0	1	0	82.875	16.4565	36.3	99.625	35.6	11.6	423	14	11	2.4	8.3	103	139	3.5	1741	422	2.2	23.4	32.7	119	216	1.2	1.1	391	44	391	9	0	1	1	58.4041793652238
8080	0	36.6208	0	0	0	0	0	90.8519	17.2885	36.8967	99.5185	37	12	316	13.3	18	2.9	8.4	110	141	4.9	1665	268	1.4	15.5	29.1	29	65	0.6	3.1	251	45	502	6	0	1	2	51.1097539623781
6620	1	20.7612	0	0	1	0	0	108.161	15.3333	38.0562	99.3871	30.4	10.1	173	1.6	28	3	7.5	103	134	3.9	1665	250	1.5	15.8	35.4	57	28	0.3	3	110	74	181.667	6	0	0	1	58.4568486775284
5284.41	0	19.8765	1	1	0	0	0	72.2759	21.5083	37.4588	98.7931	38.9	13.4	149	6	8	2.3	8.3	100	130	3.7	1665	385	1.1	11.6	33.3	52	109	0.5	1	256	39	256	9	0	1	1	55.0571023261096
8080	1	25.9695	0	0	0	0	0	65.4	24.3077	36.2089	100	29.1	9.1	301	20.9	36	2.5	7.1	111	142	4.1	5454	313	1.8	19.7	39.4	11	29	0.7	0.5	385	59	385	9	1	0	2	54.7858608221231
7497.84	0	34.0625	0	0	0	1	0	117.52	21.92	37.3029	98.64	30.2	9.9	560	25	21	3.2	8.2	99	136	4.5	6716	140	1.3	15.1	26.7	55	127	0.7	0.8	83	44	122	4	1	1	2	53.9216434458018
5777.6	0	25.7117	1	0	0	0	0	97.9677	19.0968	36.88	97	34.1	11.8	174	18.8	11	2.6	8.4	107	134	4.2	6961	157	1.3	12.6	28.1	61	54	0.2	1	361	35	434	4	1	0	1	55.4202910701472
6242.66	0	21.2169	1	0	0	0	0	82.04	17.82	36.6114	99.8	29.6	10	159	21.7	15	2.6	8.4	118	143	5.8	9713	163	1.4	15.8	29.2	21	188	0.6	2.7	401	57	412.5	8	0	0	1	55.7689992867909
6620	1	25.4777	0	0	0	0	0	78.1471	17.6176	36.9113	97.7353	44.6	15.3	311	20.5	19	2.5	7.9	115	141	4.4	1470	130	1.3	14	26.8	1097	1380	0.4	2.2	92	39	177.5	4	0	1	1	55.3126349106888
8080	1	28.4766	1	0	1	0	0	90.0345	16.1833	38.2177	98.6207	31.7	10.6	91	6.9	22	2.7	8.2	111	146	3.8	5454	173	1.3	14.5	33.3	245	360	0.4	1	370	54	282	9	1	1	2	55.0282396047842
8080	0	28.4011	1	1	1	0	0	82.8462	26.8833	36.61	90.75	50	16.9	173	20	41	4	8.6	110	143	5.2	1665	53	2.8	30.1	150	4980	7972	0.2	10.4	470	47	423	18	1	1	2	46.9967038206127
6620	1	23.8751	0	0	1	0	0	94.2258	13.9516	36.7118	99.3571	29.4	10.2	187	14.2	20	3.1	7.5	108	138	4.8	6961	682	1.1	13.3	24.6	24	35	0.5	1.4	214	34	428	7	0	1	1	60.1162052656697
3427.51	0	26.8519	0	0	0	1	0	101.036	22.0333	37.42	96.0357	40.4	13.3	311	20.5	17	3.6	8.6	105	137	4.3	6961	665	0.9	10	27.7	109	113	0.7	1.1	109	64	142	5	0	0	1	58.4070418432694
6620	1	22.6203	0	1	1	0	0	67.5152	21.2121	36.62	95.0625	37.9	12.8	155	7.6	85	3.8	8.7	98	129	4.7	1470	787	1.3	15.1	29.7	34	82	0.8	4.2	115	31	115	12	0	1	1	57.9153513975416
8080	1	22.7233	0	1	1	0	0	125.282	22.525	36.2192	99.0513	34.7	11.9	272	18.2	34	3.6	9.4	111	144	6.4	5454	91	8.9	75.3	53.9	7780	14974	1.5	6.3	172	51	172	17	0	1	2	54.6891781664846
8080	0	32.2556	0	0	0	1	0	101.321	25.2586	38.0543	95.4286	28.2	8.8	121	23.9	36	2.9	7.2	110	148	4	1665	125	3.7	37.8	150	555	1441	0.804202622373837	7.1	109	46	230	15	1	1	2	56.8466959646735
6620	0	32.2066	1	1	0	1	0	81.7436	20.0897	36.3211	97.6154	30.6	9.3	208	22.9	18	3.3	8	111	140	4.6	6961	257	1.3	14.8	41.9	90	24	0.8	1.9	306	53	216	5	0	1	1	56.0228658168306
6620	0	25.3516	0	0	0	1	0	113.923	25.963	36.7044	96.1154	31.3	12.2	99	21	54	3.3	6.7	113	140	5	5454	260	0.9	9.7	34	130	312	1.8	1.6	184	54	368	11	1	1	1	60.4318088691409
8080	1	25.7633	0	0	0	0	0	144.9	23.2727	37.5962	97.5333	32.2	11.1	79	0.2	25	3.3	8.9	114	141	4.8	1665	305	1.6	17.7	38.8	46	22	0.6	4.2	312	43	445	8	0	1	2	54.9682446026025
3488.74	0	39.0925	1	0	0	0	1	104.84	21.6	37.112	93.6	36.3	11.7	469	41.1	11	2.6	8.2	99	139	4.7	6961	672	1.3	13.6	30.6	46	59	0.7	2.1	39	48	126	1	0	1	1	50.653150550616
4733.63	0	27.2544	1	1	0	0	0	77.9706	21	37.265	98.2	42.5	13.7	198	10.9	10	2.3	8.9	112	139	3.7	6716	299	1.6	17.3	35.2	43	39	0.6	1.2	242	36	368	5	1	1	1	53.9635589532707
6620	0	28.4055	1	0	0	0	0	53.9259	15.3929	36.7867	96.6296	46.5	16	159	12.7	18	3.6	7.9	110	142	3.4	7606	181	1.1	12.1	29.1	25	104	0.6	3.9	159	44	225	4	1	1	1	57.7726504180908
8080	0	35.643	1	0	0	0	0	65.8077	21.5	35.3443	95.3462	33.4	10.4	190	15.8	21	2.7	7.6	106	144	4.4	1741	277	1.8	19.5	49.7	18	21	0.7	6.9	219	55	213.333	8	0	1	2	54.0986140617504
16000	1	26.1962	0	0	0	0	0	66.25	13.9583	32.915	96.6667	48.2	15.5	112	11.4	22	3.3	8.4	107	142	5.6	1665	288	1.2	13.1	150	64	106	0.9	1.8	388	43	245.714	12	1	1	3	58.3637100213339
6620	1	23.6013	1	0	0	0	0	55.84	20.5769	36.5157	96.64	39.5	12.5	188	9.5	26	2.9	8	107	141	6.4	1665	169	2.8	30.3	150	961	59	0.2	2.1	362	39	362	4	1	1	1	54.2038898238762
16000	1	21.3648	1	0	0	0	0	96.5417	17.1346	37.32	99.24	27.3	8.7	290	12.8	9	2.2	9.8	104	136	4.4	9713	365	1.2	12.5	28.9	10	10	0.5	3	311	43	777.5	3	1	1	3	56.0876055663783
8080	1	23.8884	1	0	0	0	0	84.8333	18.85	38.0471	96.8788	36	12.5	243	15.6	24	3.8	11.5	118	152	4.9	1665	167	1.7	18.8	99.5	28	49	1.05600814984886	9.7	449	69	218	13	1	1	2	56.1553115143635
8080	1	21.1206	1	1	0	0	0	93	21.8704	36.92	98.72	37.6	12	201	14.3	16	2.3	9.1	113	141	4.6	9713	145	1.5	16.3	43.1	74	33	0.5	2.7	471	41	471	8	0	1	2	57.2087629620231
8080	0	41.4166	1	1	0	1	0	96.9167	22.1875	37.6757	93.2917	39.7	12.1	341	19.4	35	2.8	8.1	103	140	4.6	1741	288	1.2	12.6	33.2	58	42	0.8	1.2	85	61	141.667	6	0	1	2	56.6704464272267
8080	0	39.7677	0	0	0	0	0	139.143	24.4683	37.7143	93.5385	52.5	17.2	410	20.3	23	4.4	8.4	112	143	5.8	1741	227	1.7	18.3	36.5	55	46	0.7	3.6	148	67	206	12	0	1	2	57.8868947707855
8080	0	77.4325	0	0	0	0	0	98.9459	24.5375	36.8171	96.3611	40.7	12.1	345	59.4	56	2	8.4	100	130	4.5	6961	517	1.2	13.1	37.7	13	37	1.18856474636271	2.1	330	73	660	12	0	1	2	56.554944785642
8080	0	28.0899	0	0	0	0	0	89.6552	16.2308	37.294	98.4444	39.6	13.2	407	15	28	2.8	8.8	120	142	5.3	1741	322	1.2	12.7	31.5	17	89	0.5	4.8	206	54	495	8	0	1	2	48.6694903758143
8080	1	24.5578	0	0	0	0	1	109.462	24.3846	36.8317	94.7692	45.3	15	352	6.3	11	3.4	8.3	105	132	4.6	1865	141	1.2	12.8	35.4	17	18	0.6	4.4	448	47	407.143	2	1	1	2	58.0972928827355
5985.26	0	31.3536	1	0	0	0	0	85.2083	21.84	37.59	93.5	35.3	11.9	174	7.4	28	4.1	8.5	99	137	4.4	6716	87	2.3	24.2	33.2	27	36	0.6	2.2	80	42	63	7	0	1	2	56.006756785813
6620	0	25.8806	1	1	0	0	0	87.0909	17.8529	37.5425	98.3636	29.6	10.2	116	7.9	7	4.3	8.1	106	140	3.5	1865	356	3.2	32.1	36.7	58	717	0.5	1.4	428	45	428	6	0	1	1	56.0791353997774
6620	1	21.3841	0	0	0	0	0	80.1071	16.3393	37.915	99.8889	35.7	12.3	276	18.2	10	3.6	8	108	141	4.3	7606	189	0.9	11.4	26.2	35	58	0.5	2	285	47	372.5	4	1	1	1	53.8024227771806
8080	0	32.2145	0	0	0	0	0	77.5333	19.4167	36.1	99.7586	30.5	9.7	109	8.7	61	3.9	8.4	112	141	4.5	1741	185	1.4	15	26.2	22	17	1.01112698333535	1.3	358	44	418	4	0	1	2	54.9251256184507
8080	1	31.5963	1	0	0	0	0	104.233	12.9394	36.2025	100	30.1	9.2	275	7	24	3	10.7	105	143	5.3	6716	324	1.4	15.8	39.7	22	24	4	6.5	600	55	314	9	0	1	2	48.368606803624
8080	1	13.3178	1	0	0	0	0	74.6522	17.0652	37.2483	100	26.2	8.8	149	11.6	8	3.3	7.8	106	139	3.6	1665	444	1.1	12.1	25.4	156	99	0.2	2.5	247	35	494	5	0	0	2	52.5008332100679
8080	1	25.2174	0	0	0	0	0	78.0345	18.5441	37.5457	97.3529	25.7	8.8	52	11.3	22	2.9	7.1	114	140	4.3	6961	430	1.2	13.8	28.4	40	43	1.1	1.1	200	34	282	15	0	1	2	55.8583090244687
8080	0	33.0783	0	1	1	0	0	101.033	22.069	36.815	95.7	37.6	13.2	112	32.3	30	2.4	8.6	100	131	3.6	1741	228	1.2	13.3	125.8	200	613	0.6	8.8	65	33	280	8	1	1	2	58.386438532203
6620	0	23.8884	0	0	0	0	0	99.7059	17.0588	36.2133	99.2692	45.6	15.1	146	16.3	20	2.7	11.1	122	150	6.7	1665	141	2.8	28.2	150	78	116	0.7	4.7	376	73	512	15	1	1	1	52.6465174375051
8080	1	24.5363	0	1	0	1	0	56.7027	15.3784	31.6	99.8966	34.3	10.6	325	17	28	3.3	8.6	114	142	4.2	9713	247	1	11.2	31	27	40	0.8	0.8	175	37	437.5	7	0	1	2	55.7271351094488
6620	0	21.6049	0	0	0	0	0	65.8333	16.4655	35.92	98.1786	31.6	11.2	124	6.1	17	3.2	7.8	106	133	4.6	6961	162	1.1	13.5	36.9	96	131	0.5	1.6	309	38	515	8	0	1	1	56.9689798859805
8080	1	26.3322	1	0	0	0	0	75.9535	23.3409	38.2256	96.6744	37.9	12.3	193	20.5	27	4.2	8.5	113	146	4.5	6961	361	1.3	13.9	26.7	25	58	0.7	5.8	160	41	392.5	11	1	0	2	54.2171350503645
6620	0	35.4308	0	1	0	0	0	78.7632	25.3158	35.9343	95.6757	48.1	15.4	300	8.3	54	3.1	9.6	107	137	4.9	1741	1466	1.4	14.5	41.4	32	49	0.9	4.4	166	60	173.75	8.5	0	1	1	54.0404885659402
16000	1	33.7133	1	1	1	0	0	74.8929	17.6154	36.85	94.6923	27.7	9.3	122	18.1	23	3.4	9.3	112	141	4.7	1665	243	2.7	29.3	55.1	21	37	0.7	4.4	86	38	370	11	0	1	3	53.3576733268585
8080	1	22.5827	1	1	0	0	0	98.3214	23.9677	36.8657	98.96	44.6	14.1	243	25.7	16	2.8	10.7	119	140	4.7	1665	230	1.2	13.3	37.7	434	464	0.2	3	395	58	780	11	0	1	2	56.2121372900339
6620	0	34.3663	0	0	0	0	0	83.6765	19.1286	37.0425	95.6	30.1	10.2	152	14.4	15	3.5	7.5	109	139	4.4	7606	280	1.4	15.9	36.7	13	18	0.7	2.3	440	40	403.333	6	0	1	1	60.1727063134313
6620	0	23.7388	1	0	0	0	0	74.8636	18.913	36.5913	98.7273	37.9	12.7	212	13.4	18	4.4	8.2	111	144	4.5	5454	216	1.7	18.1	41	39	189	1.01483717209811	7.6	581	57	293.333	10	0	1	1	51.6521579485852
16000	1	28.3447	1	0	0	0	0	99.6087	23.087	37.555	96.4545	46.7	15.5	182	6.7	39	2.9	7.9	112	143	4.8	5454	479	5.2	56.1	47.2	152	171	0.9	5	339	45	360	15	0	1	3	55.0597228475219
6620	0	27.0599	1	0	0	1	0	97.3636	18	37.1443	97.1818	35.4	11.9	115	9.5	31	3.7	8.2	105	142	8.5	6716	140	2	21.1	24.9	28	47	0.783845574912894	2.1	365	44	518	5	0	1	1	49.3941477317745
8080	1	33.544	0	0	1	0	0	93.12	15.08	36.4438	96.7917	28.6	10.1	75	9.9	21	3.6	10.7	118	150	3.3	9713	475	5.7	53	78.1	55	279	0.7	1.7	63	36	176	12	1	1	2	54.8246854043716
6620	1	24.2664	0	0	0	1	1	52.44	14.3333	36.0943	95.5556	31.5	10.4	195	36	138	2.7	8	104	133	6	5454	322	1.4	16.1	32.7	35	38	1.6	1.2	148	42	201.667	8	0	1	1	49.3368622941326
8080	1	25.8219	1	0	1	0	0	72.7368	22.675	36.1055	98.9474	38.9	11.8	233	26.4	42	3	8.4	107	140	4.5	1741	418	1.5	16	32.6	1056	2534	0.7	9.8	169	46	205	12	0	1	2	55.4322923282199
8080	1	23.9361	1	0	0	0	0	73.4138	16.2419	37.0183	99.9583	31.2	10.2	352	8.9	17	4	9.3	117	147	4.5	1665	159	1.2	12.8	95	178	18	0.8	1.3	265	39	542.5	6	0	0	2	52.6994818676333
1461.67	0	24.4473	1	0	0	0	0	76	15.2222	36.7783	99.75	30.5	10.1	282	13.5	75	4.1	9.4	102	138	5.7	6961	448	1.3	15	32.7	21	46	0.4	10.7	433	44	433	6	1	1	2	52.8397208823885
8080	1	24.8016	1	1	0	0	1	104.765	19.25	37.0833	97.1111	28.3	9.5	137	13.6	16	3.1	7.8	107	145	4.4	1665	658	1.4	14.9	30.7	14	18	0.5	3.6	114	44	285	10	1	1	2	51.6299318800736
8080	1	29.3023	1	0	0	0	0	73.7083	19.0385	37.9717	95.3846	42	14.6	505	15.6	15	4.4	9.5	106	142	3.7	6716	359	1	11.9	22	113	37	0.3	1.7	512	42	346	3.5	0	0	2	52.9690655508046
8080	1	29.6358	0	0	0	0	0	98.6061	18.5294	37.8283	100	37.1	13	337	16.7	10	4.2	9.5	115	146	5.5	6716	184	1.3	14.7	24.3	17	45	0.5	3.5	392	48	826.667	4	0	1	2	53.7930624481592
3802.2	0	21.7515	0	1	0	0	0	69.75	23.5571	36.9267	98.2188	40.2	13.3	227	11.3	21	3.9	10.1	105	143	3.9	6961	296	1	11.2	24.6	23	20	0.8	2.4	203	33	406	2	1	1	1	57.5478981130092
6620	0	27.993	1	1	0	0	0	79.9643	22.3036	36.746	98.9615	36.1	10.2	192	24.2	21	3.2	8.1	113	140	6	6716	153	1.7	18.7	30.2	60	214	0.8	2.3	397	55	910	7	0	1	1	55.5125157818568
6620	0	26.3251	1	0	0	0	0	100.4	29.7143	36.5167	99	44.4	14.4	375	16.9	211	3.2	9.1	128	165	4.7	1665	631	1.1	13.4	22.8	70	63	1.05814172738116	1.8	510	49	510	9	1	1	1	53.9214204600518
6620	0	24.555	1	1	1	0	0	93.0909	23.3636	36.0412	99.2414	33.7	11.8	353	47.4	12	1.8	8	101	133	4.5	1470	249	1.6	17	150	7	16	0.8	6.2	375	44	380	6	0	1	1	54.8639229617819
5352.27	0	47.5124	0	0	0	1	0	84.56	19.36	36.6767	96.52	31	10.6	335	19.1	26	3.7	7.7	107	139	4.6	5454	372	1.7	18.5	29.8	45	86	1.0365538738719	1.9	400	41	230	4	0	1	1	47.4946525921847
6620	0	27.465	0	0	0	1	0	59.8125	14.875	36.39	98.6875	31.5	9.5	149	9.4	19	2.8	8	118	144	4.6	7606	141	1.6	16.7	37.1	321	119	0.9	2.2	399	42	212	7	0	1	1	54.661042380337
1513	0	31.3603	1	0	1	0	0	78.6667	15.82	36.9633	95.9583	33.4	10.3	289	9	24	3.4	8.4	100	140	5.1	6716	622	6.2	66.2	49.7	11	31	0.6	0.9	325	65	245.714	8	0	1	1	55.7556205743645
1714.25	0	24.4913	1	0	0	0	0	66.9615	19.6923	37.1671	98.6	46.7	15	212	8.6	17	3.4	9.7	103	140	4.3	9713	567	1	12.2	31.4	14	21	0.9	1.6	140	31	307.5	4	1	1	1	54.1268100062059
762.955	0	23.6735	0	1	0	0	0	73.0455	15.8696	37.0814	94.7826	42.1	13.6	163	5.1	4	3.3	8.6	106	144	3.3	9713	729	1	16.4	29.5	561	30	0.4	1.7	127	43	120	3	1	1	1	58.7102734261502
6620	0	39.8898	0	0	0	1	0	72.0426	18.0918	36.7043	99.3191	37.5	12	299	20.1	78	3.9	9.2	125	143	7.1	9713	259	1.1	11.4	30.7	43	46	1.6	1.5	197	47	328	13	0	1	1	47.0718217320812
16000	1	21.6441	0	1	1	0	0	110.652	22.0208	36.195	97.7692	38.5	12.7	202	42	76	1.4	8.2	119	158	3.6	1865	273	1.2	14.3	32.8	39	178	0.5	5.6	370	39	346	12	0	1	3	50.4701264821924
6620	0	24.7843	1	0	0	0	0	78.76	16.6852	36.4843	98.32	27.9	9	145	18.1	15	3.4	8.5	112	139	4.5	1470	293	1.6	17.6	42.1	30	19	0.9	7.4	454	46	403.333	8	0	1	1	52.3627985946879
4695.23	0	21.6713	1	0	0	0	0	74.32	18.3462	36.88	97.8	32.4	11.5	253	17.6	42	3.7	8.2	97	137	3.6	9713	282	1.1	13.1	27.6	47	82	0.786274359699305	3.6	328	44	328	10	0	1	1	54.5167929193195
8080	0	31.3408	1	1	0	0	0	104.379	20.95	36.6027	97.3103	36.5	11.9	293	15.9	38	4.1	9.7	99	139	6	1665	199	1.5	15.5	34.3	214	751	1.10498483410632	5.8	173	73	346	12	0	1	2	54.4788424555996
8080	1	24.792	1	0	0	1	0	93.4643	17.7424	37.7967	96.1333	43.4	14.7	309	29.3	11	4.6	9.6	109	148	4.5	6961	363	1.2	13.9	28.7	50	26	0.5	10.2	396	47	460	7	1	1	2	56.1037176577108
6620	0	42.4558	0	1	0	0	1	105.28	19.16	36.7625	96.32	36.7	11.6	238	7.7	18	3.7	9.5	97	139	3.5	9713	191	1.1	11.9	25.6	34	41	0.4	1.4	185	50	215	4	0	1	1	54.5143311788053
8080	1	22.7244	1	0	0	0	0	85.275	22.7439	37.1357	97.2381	35.9	12.3	213	13.9	22	3.2	8.7	107	141	4.9	6961	128	1.3	14.5	37.9	1157	1409	0.5	3	186	41	362.5	5	0	1	2	45.8756801445964
6620	0	30.2978	1	1	0	0	0	95.2593	17.6071	36.5538	96.2593	27.2	9.3	127	7.6	10	3.3	9.1	104	134	4.1	6716	296	1	10.8	39.8	192	80	0.4	8.1	96	32	240	5	0	1	1	45.495074767125
8080	1	23.3887	1	0	0	0	0	77.0968	17.3305	36.4793	100	42.8	14.9	197	6	19	3	9.3	116	149	4.8	1865	238	2.8	31.1	150	23	50	0.5	12.6	533	52	476	5.5	0	1	2	57.566039930313
-1655	0	40.3117	1	1	0	1	0	98.8846	23.463	37.717	96	32.6	10.7	107	34.4	46	2.7	7.6	113	145	4	5454	233	1.3	13.6	88.2	15	30	1	3.9	165	49	256.667	11	0	1	1	54.9327905364507
4161.33	0	31.2952	0	1	0	1	0	99.75	19.8929	37.1743	95.0741	39.6	13.4	375	10.9	31	3.7	8.2	102	137	4.5	9713	315	1.2	12.1	28.4	40	29	1	1	98	54	423.333	4	0	1	1	59.3952902015638
6938.7	0	26.9274	0	0	0	0	0	96.5714	23.9429	36.76	94.7647	32.9	10.5	418	13.8	28	3.6	8.5	94	131	4.6	1665	295	1.3	14.5	150	110	54	0.5	0.8	215	47	252	3	0	1	2	53.7877843764341
16000	1	21.6413	0	0	1	1	0	106.593	25.8393	37.1829	94.5926	32	10.5	82	3.9	15	3.3	8.4	122	158	4.1	1665	150	3.5	38.1	54.7	75	169	0.2	6.3	106	38	212	18	0	1	3	58.1319368422793
4353.64	0	21.3839	0	0	1	0	0	101.573	22.1429	37.3043	97.1829	31.2	10.5	99	7	17	4.1	8.3	106	149	3.5	1665	323	2.6	28.1	32.7	1100	5806	0.3	4.8	126	33	252	11	0	0	1	54.5215443443332
6620	1	21.3839	1	0	0	1	0	74.8667	21.6	36.7371	97.6296	29.8	10.1	151	7	45	2.5	8.2	101	136	4.6	5454	233	1.1	12	45.2	16	26	2	1.3	331	50	827.5	7	0	1	1	58.3357384046673
8080	0	34.6021	1	0	0	1	0	92.5758	23.2727	37.0733	91.6471	42.5	12.9	439	24.9	29	3.3	8.5	108	144	4.8	1665	385	2.7	27.2	146.5	230	398	1.12376060904275	8.8	248	70	354.286	14	1	1	2	53.5670685813752
6620	0	25.4694	1	0	0	1	0	84.0938	16.2188	36.825	97.3125	39.6	14.6	165	19.5	14	4	9	107	141	3.8	7606	170	1.3	12.2	25.3	9	1251	0.5	1.9	276	40	236.667	4	0	1	1	56.0791353997774
16000	1	33.7131	1	0	1	0	0	80.7391	19.6	35.4	96.3182	49.9	15.1	88	19.8	28	2.5	8.3	107	142	8.7	5454	182	3	32.5	102.6	5002	7555	1.11975340713655	7.1	251	57	617.143	15	0	1	3	58.5164894422958
6620	0	42.9511	0	0	0	0	0	81.5806	23.371	36.9078	99.5161	33.2	10.8	182	18	15	1.8	5.9	114	139	4.6	1741	401	1.6	16.6	32.1	28	26	0.7	2.5	321	67	286	9	0	1	1	55.3931443383669
8080	0	29.6163	0	1	0	0	0	87.8	25.7581	37.5786	97	39.7	12.9	175	15.8	16	3.5	7.9	102	137	4.4	9713	220	1	11	28	27	151	0.7	1.9	110	109	275	4	0	0	2	57.3705187760736
3093.2	0	27.5134	1	0	0	0	1	104.92	20.3846	36.59	96.72	33.5	11	436	11.8	14	3.5	9.1	103	141	4.3	5454	174	1.1	13.3	25.2	8	37	0.5	1.8	109	60	138	4	1	1	1	57.1138939121592
8080	1	28.2828	1	0	0	0	0	66.6087	20.9375	36.8136	98.6957	36.1	11.7	306	21	25	4	10.5	110	136	4.2	1665	320	1	10.6	26.8	21	38	0.6	2.8	253	43	220	12	0	1	2	58.0784033200817
6620	0	24.9135	1	0	0	0	0	117.731	23.9423	37.7278	98.3462	35.4	11.6	250	12.8	6	2.8	8.3	111	146	4.6	1665	147	1.1	12.2	25	56	76	0.2	3.8	114	41	190	4	1	1	1	57.9819815762416
6620	1	12.4008	1	1	1	0	1	104.028	27.7714	36.4494	97.9697	37.2	11.1	412	3.5	26	3.3	7.8	113	142	4.2	1865	307	2.3	25	93.9	115	477	0.6	5.9	425	96	517.5	13	0	1	1	58.2967651288282
5552.52	0	32.3265	1	0	1	1	0	53.3548	17.1129	36.656	99.5161	38.7	13.2	293	20.8	20	3.4	8.5	110	149	4.4	3432	192	1.3	14.7	38.4	288	415	0.7	9.6	325	46	412	12	0	1	1	55.0277910883793
8080	1	26.9382	1	0	0	0	0	58.8795	18.1325	36.8322	98.0375	41.4	14	220	20.1	18	4.5	8.4	107	140	4.4	1665	376	1.2	12.7	37.5	13	31	0.5	1.8	295	52	334	5	0	1	2	56.8374417896142
6620	0	42.3952	0	0	0	0	0	67.5	22.5	37.1886	95.4583	37.1	12.1	206	6.2	24	3.4	7.4	104	144	3.4	1470	159	1.2	12.6	109.1	25	59	0.4	1.6	149	68	181.667	7	0	1	1	54.3044636989753
8080	0	36.1433	1	1	0	0	0	82.1905	20.4773	33.6	79.5	44.8	13.8	336	21.7	22	1.5	6.5	117	150	4.4	1865	228	2.2	23.6	150	59	429	0.2	12.2	594	62	594	10	1	1	2	52.831089198134
8080	0	36.9604	1	1	1	1	0	127.394	17.2727	37.4727	97.4062	57.5	17.5	127	11.1	66	3	8.9	126	159	4.6	9713	254	1.2	13.1	31	19	27	0.6	5.5	408	40	292.5	12	0	1	2	57.2091429684203
5343.99	0	28.1675	1	0	0	0	0	62.5417	20.3333	36.4633	95.4	41.4	13.5	228	9.8	28	4.7	7.8	105	143	3.8	1665	366	1.1	12.6	25.9	143	26	0.6	2.4	124	32	198	4	0	1	1	59.1200980293783
6620	0	26.3465	1	0	0	0	0	98.24	17.84	36.35	99.9167	40.1	12.2	227	22.2	27	2.1	8.3	114	151	3.8	1665	289	1.7	18.4	64.7	168	287	0.9	10.7	604	72	365	17	1	1	1	52.4272487120951
4472.14	0	32.8125	1	0	0	1	0	65.9615	15.2679	38.3963	99.9286	44.2	15.8	176	14.7	24	3.7	9.3	115	150	5.2	6716	161	1.1	13.2	22.4	31	28	1	0.9	453	43	453	8	1	1	1	53.0128513531416
8080	1	21.2448	0	1	1	0	0	71.8667	17.55	36.3086	100	31	10.8	206	35	87	5.1	10.3	93	136	3.8	6961	252	2.3	25.7	64.6	8	39	0.8	3.8	226	36	523.333	10.5	0	1	2	52.3686233375638
2883.01	0	22.649	0	0	0	0	0	109.185	22.1111	38.0192	100	40.7	13.8	221	17.1	21	4.1	7	104	137	3.6	1470	181	1.3	13.7	24.9	40	33	0.2	3.8	532	38	490	5	1	1	1	56.3397785897946
16000	1	17.9982	0	0	1	0	0	112.415	24.3488	36.7625	97.5357	51.7	14.7	187	12.5	22	3.3	8.7	110	149	4.8	6961	184	1.2	13.5	48.5	309	611	1.00001939126328	7.8	445	79	224	12	1	1	3	57.4959320836856
6620	0	27.4394	0	0	0	1	1	87.8333	25.7115	37.9443	98.16	28.4	8.8	487	13.8	24	1.8	8.1	107	141	4.7	6716	621	1.3	14.7	27	9	13	0.5	2.6	114	42	228	5	0	1	1	58.1349507794336
6620	0	36.3636	0	0	0	0	0	99.1071	35.3214	36.5243	96.9643	29.9	10.8	218	5.9	27	2.6	8.2	114	141	3.5	6716	319	1.1	13.3	26.6	21	11	0.2	2.4	172	38	344	4.5	1	1	1	56.0987301654692
5051.06	0	28.5318	0	1	1	0	0	105.391	21.1522	36.6033	98.8696	45.3	14.6	136	16.3	8	2.7	7.5	110	144	4.6	6716	228	1.3	13.7	33	70	112	0.6	11.1	303	63	337.5	12	0	1	1	57.5618407235578
8080	0	34.6268	1	0	0	1	0	85.1724	17.0645	36.9533	97.2593	43	13.7	247	10.2	28	4.2	9.4	108	140	4.4	6961	223	1	10.6	64.2	30	25	0.5	3	245	56	245	4	0	1	2	55.0282396047842
1415.03	0	23.656	1	0	0	0	0	103.708	21.75	36.7871	97.75	27.8	8.1	226	15	34	2.9	9.1	99	137	4.2	1865	266	1.3	14.5	20.9	87	11	0.8	1.8	93	34	350	6.5	0	1	1	53.8102696273809
16000	1	29.8255	0	1	1	0	0	133.764	25.025	35.8631	95.125	58.2	19	63	113.3	28	2.7	7.4	115	145	5.4	5454	308	3.6	37.9	80.5	1222	3201	1	13.5	227	61	552.5	12	1	1	3	59.196
8080	0	37.5584	0	0	0	0	0	79.119	19.9405	37.2837	96.8095	29.4	10.3	168	13.8	27	2.6	8.1	109	137	4.7	9713	324	1.6	17.7	28.1	146	80	0.9	3.1	166	51	276.667	6	1	1	2	59.8279653618079
8080	1	21.7143	0	1	1	0	0	108.75	17.1719	35.2292	98.931	31.9	10.5	105	8.6	9	2.1	7.8	104	137	4.5	6961	377	1.4	15.7	37.5	26	84	0.2	8.4	462	35	617.5	8	0	1	2	51.7660737838283
8080	0	28.1585	0	0	0	0	0	65.875	17.4242	37.61	100	42.2	14.6	325	16.8	15	3.3	8.6	106	142	4.8	1865	207	1.1	11.9	26.2	77	101	0.6	3	216	41	490	5	1	1	2	55.0725989023539
16000	1	30.0826	0	0	1	0	0	99.08	19.26	37.175	95.68	32	9.3	84	11.6	96	2.5	7.1	94	121	5.4	1741	162	1.3	14.3	51.3	72	252	0.830591271689943	2.7	297	63	297	18	0	1	3	52.2329231410286
8080	0	33.6691	1	0	0	0	0	125.667	18.0227	36.5775	96.3	45	14.8	285	24.1	38	3.3	7.8	110	145	6.9	1665	614	2.2	23.4	150	373	381	1.07089329693954	1.8	140	47	203.333	5	0	1	2	53.9674960588101
8080	1	24.3418	1	1	0	0	0	75.4324	19.3095	36.2275	97.7	37.9	12.7	164	24.3	19	1.7	7.3	103	131	4.4	1470	454	1.4	15.7	33.4	40	63	0.822426783928592	1.2	211	55	602.857	13	0	1	2	52.350038810196
8080	0	43.7154	0	1	0	0	0	119.697	22.1111	36.766	96.0312	39.7	13.2	192	13.9	10	3.6	8.5	109	142	4.1	6961	363	1.7	18.7	39.7	28	84	0.4	11.3	198	57	198	9	0	1	2	55.2504091933934
6620	0	20.9024	0	0	0	0	0	73.9556	14.9907	35.2	98.0943	38.4	12.4	635	16.1	15	3	8.5	100	136	4.2	1865	466	1.5	16.6	94.5	14	32	0.2	2.2	140	42	233.333	11	1	1	1	47.6097960119645
8080	1	27.7015	1	0	0	1	0	117.792	26.74	38.0807	98.4167	39.5	13.4	119	4.5	23	3.4	7.9	114	145	4.4	6716	323	1.2	13.3	24.8	423	45	0.9	4.7	170	32	170	15	0	1	2	53.3531299815252
8080	1	28.6048	1	0	0	0	0	69.5	20.8214	35.11	91.0435	36.7	11.5	226	15.8	98	3.7	9.3	108	141	4.8	1665	152	4.6	43.5	40.3	91	101	1.6	1.3	451	37	451	13	0	1	2	45.9273331609726
6620	0	33.642	1	1	0	1	0	110.167	24	38.1242	98.5	47.7	16.3	285	15.9	13	4.4	9.6	102	140	4.4	6961	206	1.2	14.1	27.9	25	32	0.6	4.2	328	42	392	6	1	0	1	47.4850693896501
6620	0	25.6941	0	0	1	0	0	82.2083	17.3958	37.57	99.25	38.4	13.3	100	11.3	17	3.6	8.2	108	143	3.7	1865	354	1	10.3	26.1	35	158	0.5	0.8	123	65	406.667	4	0	1	1	58.8645252659577
2884.66	0	26.4802	1	1	0	0	0	94.56	20.36	36.6117	94.56	35.7	10.9	232	20	31	3.1	9.5	105	139	5.6	7606	202	1.1	12.4	28.5	28	185	0.995266083205232	3.6	66	58	87.5	7	1	1	1	56.801870529099
8080	1	19.8523	0	0	0	0	0	63.875	17.4	36.8433	96.24	30.6	9.8	254	10.9	31	2.6	8.2	107	140	4.1	6961	466	1.2	13.2	32.2	17	23	0.99188436383654	1.6	399	43	617.5	7	0	1	2	52.2154376955366
8080	0	45.3541	1	0	0	1	0	90.6364	19.5227	37.566	97.3478	33.6	11.2	309	29.5	26	2.6	8.1	109	140	5.6	9713	281	1.6	16.8	25.6	502	524	0.7	7.2	243	54	311.667	13	0	1	2	58.030412147193
8080	0	65.8662	0	0	0	1	0	110.118	17.1569	36.4371	94.9592	42.9	13.5	241	14.9	42	3.9	8.6	108	137	5.5	5454	244	1.1	12.1	25.7	24	22	0.1	1.7	59	36	133.333	8	1	1	2	56.7275804883361
6620	1	20.9745	0	1	1	0	0	78.7308	18.3333	36.515	99.24	31.6	10.7	251	11.7	131	3.7	9.1	89	127	8.3	9713	827	1.1	13.4	42	77	180	1	6.4	559	47	559	12	0	1	1	54.760033328563
8080	0	27.9328	1	0	0	1	0	79.8108	17.7125	37.034	99.2368	29	9.3	100	10.4	45	2.9	8.8	110	139	5	6716	199	1.6	17	28.9	33	10	1.5	3.4	376	69	307.5	11	0	1	2	59.7754295290208
8080	1	26.9531	0	0	1	0	0	75.0294	19.2121	36.6743	99.7576	40.3	13	142	20.2	23	3	8.1	109	143	3.9	6961	260	1.2	12.6	24.2	19	41	0.2	2.4	343	40	342.5	6.6	0	1	2	54.6465741841251
8080	1	23.3469	1	0	0	0	0	80.7222	22.7059	36.0714	97	33.2	11.8	191	20.1	46	2.4	8.8	110	145	4.8	1741	336	1.7	18.5	61.7	192	305	1	8.4	515	62	497.5	16	0	1	2	54.1721091816134
8080	0	34.687	0	0	1	0	0	64.7692	23.1667	36.915	94.8519	31.5	10.5	245	11.7	50	3.1	8.7	113	142	4.2	9713	470	1.5	16.1	28.9	58	39	0.8	1.5	109	37	194	11	0	0	2	57.3695184366486
7440.87	1	23.4375	0	0	0	0	1	66.3448	17.931	36.8271	99.3333	26.5	8.4	424	25.3	23	3.2	8.6	102	135	5.2	1865	319	2	22.4	150	107	205	0.5	6.8	259	42	284	2	0	1	2	58.251687358885
6620	0	37.363	0	1	0	0	0	74.8333	25.5	37.22	97.8261	38.4	12	135	10	64	3.2	8.3	97	133	4	1665	364	1.2	13	24.7	251	245	1.08956648773394	7.3	223	64	256.25	9.5	1	1	1	59.5696068459742
8080	1	22.2222	0	0	0	0	0	73.4062	28.3871	36.0073	97.8333	36.4	11.8	279	27.9	38	3.5	8.3	109	146	5.8	6961	201	1.3	14	46.5	1203	1783	0.8	4.2	142	47	284	13	1	1	2	59.0445919880816
6620	0	29.6586	0	0	0	0	0	93.2353	18.5833	36.5543	98.2059	37.3	12.1	165	16.3	14	1.9	8.4	112	143	4.2	6961	177	1.2	13.5	33.8	73	19	0.7	2.1	310	45	278.333	6	0	1	1	48.2537585080682
16000	1	36.0938	0	0	1	0	1	130.125	30.22	37.2667	94.6957	26.4	8.4	65	14	41	2.4	7.3	102	132	5	4689	691	1.8	19.7	39.2	2572	6631	0.821715504831966	6.7	154	36	144	14	1	1	3	49.4954598746727
1441.88	0	25.58	1	0	0	0	0	74.9565	13.5652	36.1567	97.1739	36.9	12.9	378	13.4	11	3.5	8.8	102	137	4.5	7606	384	1	12.1	19.1	10	17	0.3	8.7	209	41	200	2	0	0	2	58.4397700591677
8080	0	32.9504	1	0	0	0	0	107	26.6481	37.25	98.8846	47.3	14.9	367	15.7	25	2.9	8.4	110	144	7.8	9713	373	2.6	28.2	36.9	24220	21970	1.1638278546647	6.1	176	58	377.5	18	0	1	2	53.504964652632
8080	1	24.977	1	0	0	0	0	86.64	15.175	37.0375	99.64	40.9	14.3	269	15.3	18	4.4	8.7	113	146	5.2	9713	848	1	11.2	34.4	32	46	0.2	2.5	469	39	469	0	1	1	2	56.5527446590984
6620	0	44.7888	0	1	1	0	0	114.84	24.9074	38.005	99.1667	34.5	10.2	235	15.7	34	1.9	7.9	105	137	4.3	1665	191	2.2	23.2	45.1	45	73	0.2	2.9	85	68	87.1429	15	0	1	1	49.9618382399542
5554.19	0	26.2188	1	0	0	0	0	70.48	15.375	36.53	99.28	43.1	15.2	298	14.6	20	4.7	7.8	107	142	3.8	6716	184	1.1	12.5	69.6	24	22	0.5	1.7	213	36	260	3	0	0	2	59.1987943522473
16000	1	27.0194	0	1	0	0	0	93.9773	24.2333	37.4682	94.5	32.7	9.9	176	6.6	19	2.4	7.3	116	146	4	1665	327	1.7	18.8	44.3	29	67	1.00847617831046	1.2	112	67	178	12	1	1	3	55.0000954444351
6620	1	18.4425	1	0	0	0	0	80.8438	17.2647	36.4633	99.9688	35.9	12	148	10.1	26	4.7	9.6	137	170	5.2	1665	508	1.1	12.3	31.1	557	242	0.9	1	265	28	580	6.5	0	1	1	50.1471191505282
5646.86	0	20.9366	1	0	1	0	0	106.757	21.5789	36.5659	98.5263	26.8	8.5	507	17.3	27	3.7	8.5	101	139	4.8	1470	228	1.8	18.9	57.9	616	524	0.3	1.4	201	50	597.143	7.5	0	1	1	58.9050250386073
6620	0	24.2215	0	1	1	0	0	99.72	23.36	37.1411	95.32	45.7	15.5	134	11.6	17	3.2	8.2	100	136	4	6716	227	1.4	14.9	36.8	55	53	0.5	2.5	171	47	213.75	4	0	1	1	56.8935431564698
8080	0	58.292	0	1	0	0	0	92.8824	23.9571	36.8967	93.5429	52.6	15.7	127	13.3	28	3.4	9.1	102	142	7.1	1470	329	1.5	16	150	12	18	0.5	1.3	109	82	109	13	0	1	2	55.0006873765873
6620	0	23.9792	0	0	1	1	0	94.3077	20.9615	36.6971	96.5769	23	7.6	151	11.1	25	3.6	8	106	139	4.4	7606	152	2.1	23.1	37.9	12	17	0.5	1.7	125	33	262.5	5	0	0	1	55.4708624020565
6620	0	22.3954	1	0	1	1	0	78.3214	16.3774	36.87	98.5111	49.4	15.3	151	18.5	37	4.1	8.4	109	141	4.9	1665	271	5.1	54	54.2	4590	9160	1.11166423482378	11.7	312	50	290	17	0	1	1	59.6974063676812
8080	1	25.7937	1	0	0	1	0	98.48	22.7857	37.8413	95.68	38.5	12.1	253	19.5	14	4.3	7.6	108	141	3.9	6716	171	1.3	14.5	25.2	31	38	0.5	5.7	124	39	206.667	11	1	1	2	47.0211944130757
16000	1	24.8981	0	1	1	0	0	109.167	28.1167	36.694	96.3214	47	14.2	291	22.2	49	3.8	7.7	101	135	6.3	9713	366	6.3	54	58.1	253	389	2.1	5	113	86	178	18	0	1	3	49.8678058954943
6093.53	0	29.0174	0	1	1	0	0	88.1379	22.6724	36.5886	99.5357	27.9	9.1	78	19.3	38	3.1	10.5	95	134	3.4	6961	179	4.1	44.8	63.4	51	107	0.5	4	342	40	488.571	15	0	1	2	55.6095438147799
8080	1	27.1809	0	0	0	0	0	80.6296	15.5357	37.1625	99.48	41.2	13.9	274	9.3	8	4.1	12.9	110	142	4.7	1865	158	1.2	13.1	150	15	22	0.8	6	418	48	782.5	9	0	1	2	60.6647083048823
6620	0	40.0949	0	0	0	0	0	84.8519	15.463	37.3414	97.6296	31.5	10.6	268	24.9	26	2.9	7.3	110	141	5	6961	179	1.1	12.2	26.7	8	34	0.2	4.9	130	54	216.667	4	0	1	1	57.3199025049283
8080	1	25.2237	1	1	0	1	0	86	18.8333	37.4154	99.1071	29.7	10.2	216	19.5	66	1.9	7.8	108	135	5.7	1741	214	1.4	15.1	39	10	33	0.8	2.1	430	45	377.5	17	1	1	2	53.1840976268586
8080	1	21.2906	1	0	0	1	0	72.4483	18	37.6017	100	30.7	9.8	138	10.9	22	3.3	8.1	108	142	4	1665	275	1	12.3	33.6	81	368	0.9	3.9	160	83	82	6	1	1	2	51.9936415758248
6539.14	0	30.385	1	0	0	1	0	81.8065	20.5769	37.3968	97.1613	32.8	10.9	280	16.3	12	3.4	7.8	109	139	4.4	1741	174	5.9	51.2	107	10	15	0.6	3.8	385	50	144	5	0	1	2	57.8295765217389
16000	1	37.4656	1	0	0	1	0	77.12	19.1346	35	99.375	36.2	10.8	465	36.7	17	3.4	8.6	113	143	4	5454	650	1.5	16.3	29.4	27	31	0.4	1.7	150	37	300	13	1	1	3	56.0791353997774
3534.75	0	21.3615	1	1	1	0	0	80.0741	11.4483	36.12	99.7778	33.9	10.5	150	7.2	16	3.8	8.8	107	142	4.8	1741	241	1.7	18.1	37.3	24	448	0.5	2.1	444	69	505	10	1	1	1	59.0699627649493
8080	1	24.6244	1	0	0	1	0	76.4167	20.7083	36.6737	96.5217	30.9	10.3	213	19.6	27	2.2	8.1	110	139	3.5	7606	182	1.3	14.6	31.2	45	79	0.4	5.9	327	40	374	6	0	1	2	58.5798052021474
8080	1	26.7299	0	0	0	0	0	82	20.5769	35.65	98.48	47.9	14.4	343	26.1	18	2.5	8.4	116	150	4.5	1665	133	1.1	12.3	27.9	129	159	0.9	11.1	455	59	337.5	5	0	1	2	60.0523138031911
2532.15	0	39.5574	1	0	0	0	0	84.84	23.2308	37.1855	95.96	28.9	9.2	220	12.9	29	2	7.1	99	133	3.9	1865	778	1	11	24	42	39	0.9	3	46	65	56.25	3	0	1	1	60.1727063134313
4119.99	0	37.8906	1	0	0	1	0	70.56	21.8704	36.89	99.6667	49.5	16.6	304	11.5	14	5	9.8	106	143	4.1	5454	252	1.1	11.5	28.1	90	83	0.6	4.6	117	53	390	8	1	1	2	53.9697773715474
4748.53	0	22.0522	0	0	0	1	1	90.4815	24.9444	36.5871	96.9259	24.5	7.4	293	8.6	21	2.7	7.7	109	141	3.7	1865	219	1.1	13.2	25.5	13	22	0.6	1.6	119	73	119	6	0	1	1	53.6830049979143
8080	0	33.0135	1	1	0	1	0	100.833	28.375	37.312	95	33.8	10.5	257	7.1	13	3.5	8.9	107	148	3.9	1470	235	1.3	15.3	55.9	40	33	0.9	1.8	354	47	422	5	0	1	2	55.6576833015507
4617.45	1	18.5108	0	1	0	0	1	84.72	20.62	36.8875	91.96	37.1	10.5	233	12.1	20	2.7	8.5	95	141	3.7	1665	338	1	10.8	28.4	273	30	0.2	2.6	92	136	146.667	6	0	1	1	56.0791353997774
6620	0	38.911	1	0	0	1	0	82.5	21.7143	36.67	97.05	31.1	11	225	19.8	17	3.2	10.1	110	139	4.4	9713	174	1.4	15.2	23.9	39	152	0.7	4	300	51	261.667	7	0	1	1	46.4215745150308
16000	1	25.5937	0	1	0	1	0	94.1429	25.1724	38.1331	94.2143	42.9	13.7	159	18.1	51	1.9	9.6	127	165	8	6716	734	3	32.3	34.6	445	864	1.03277561217768	5.1	141	62	176	12	1	1	3	60.1727063134313
8080	1	20.0066	1	0	0	0	0	74.2727	18.8409	36.12	97.3182	26.4	9.2	124	10.9	17	3.6	8.6	108	139	3.8	6961	250	1.6	18.1	37.5	15	54	0.7	4.9	504	58	222	10	0	1	2	54.5756875086074
3378.52	0	25.1039	0	1	0	0	0	90.5349	20.7	37.0017	96.8837	36.1	11	455	12.1	22	2.6	9.4	101	143	5.1	6961	456	0.9	9.3	27.4	24	152	0.6	0.6	306	141	256	7	0	1	1	55.1843949101691
8080	0	41.0302	1	1	0	1	0	88.6333	22.7581	36.7233	99.7333	49	16.3	216	31	33	3.3	8.5	104	136	6.1	7606	441	1.3	13.9	33.5	102	121	1.04164500894033	2.9	121	63	190	15	0	1	2	57.6544482078803
6620	0	44.0405	1	0	1	1	0	114.846	20.7625	38.2536	96.1579	36.2	12.6	316	11.8	13	3	8.6	100	140	3.7	1470	244	1.3	13.9	110.2	42	23	0.5	1.5	179	59	206.25	6	0	1	1	55.2603878580592
16000	1	46.0601	0	1	1	1	0	112.967	19.8036	37.2985	97.7778	47.6	14.8	270	4.8	27	3.3	9	113	142	4.9	7606	235	1.8	19.4	53.9	24	21	0.5	5.9	366	49	389.362	12	1	1	3	54.6306119609219
8080	1	24.6711	1	1	0	0	0	90.64	25.8	36.3533	97.375	37.2	11.8	277	13.7	32	4.6	9.8	98	137	4.8	7606	259	1.3	14.9	85.8	59	434	1.4	1.1	98	41	190	4	1	1	2	57.018311886262
2610.27	0	29.3575	0	0	0	0	0	98.3514	29.7297	37.6343	96.4	28.6	10	418	13.7	8	2.9	8.9	98	133	4.2	6716	619	1.5	16.7	26.3	28	26	0.5	0.8	82	31	286	5	0	1	1	53.8434659415219
6620	0	30.9953	0	0	0	0	0	65.3922	12.9231	37.2971	98.7255	29.2	10.5	253	26.4	31	2.8	8.4	112	143	4.8	5454	252	1.3	14.4	27.4	37	38	0.6	4.4	320	49	330	7	0	1	1	59.9642962550454
8080	1	27.6817	1	0	1	0	0	101.7	21.6333	36.9614	98.913	37.4	11.5	346	17	20	2.3	8.1	106	137	6.6	7606	368	1.4	15.5	29.3	478	1782	1.06368398175765	14.4	260	34	520	15	0	1	2	55.9314151232532
8080	0	30.8642	0	1	0	1	0	76.6429	23.1379	36.2167	95.3103	35.7	11.2	116	9.4	93	2.8	8.3	107	145	6.1	1665	661	1.2	14.3	99.6	74	109	2.2	5.5	162	48	162	17	0	1	2	55.0282396047842
8080	1	25.6055	1	0	0	1	0	66.3235	23.4143	36.9183	99.2121	26.6	8.6	187	13.4	33	2.7	8.6	101	137	4.1	5454	665	1.4	15.1	44	11	17	1.5	1.2	146	59	243.333	14	1	1	2	54.6475219552879
6620	1	20.898	1	0	0	0	0	104.73	15.0488	37.0471	99.8919	29.1	10.8	159	9.4	8	4.4	8.9	108	142	4.2	1665	184	1.4	14.8	29	93	130	0.3	4.5	493	42	565	2	1	0	1	58.8260235805529
3717.13	0	54.5661	0	0	0	1	0	88.44	19.0185	37.8517	95.4231	43	13.4	204	13.7	22	4.3	9.1	105	142	4.8	9713	252	1.6	15.6	34.2	56	52	0.5	1.7	229	80	176.667	5	0	1	1	51.6521579485852
8080	0	29.1696	1	1	0	0	0	75.1364	14.7674	36.8968	99.8409	29.4	9.7	185	16.7	40	3.5	8.4	116	141	5.5	6961	387	1.6	17.2	59.7	11	39	3	2.1	469	45	794	7	0	1	2	59.7450339309283
8080	0	24.2513	0	0	0	0	0	63	25.6964	37.44	98	45.5	15.4	182	32.7	77	2.6	10.3	103	140	4.9	6961	836	2.1	22.6	38.2	601	1455	0.9	8.1	332	81	390	12	1	1	2	55.0282396047842
16000	1	20.5693	1	0	1	0	0	66.125	17.74	36.7483	99.2917	38	12.8	68	14.7	36	2.9	8.4	100	131	4.9	7606	179	2.6	28.5	51.4	39	44	0.8	5.5	221	49	442	16	0	1	3	54.1951707566712
8080	1	17.2656	1	0	0	0	0	62.931	21.431	36.1388	100	33.9	11.3	134	12.1	104	2.6	8.1	137	170	4.3	7606	184	1.3	15.4	41	29	22	0.9	4.2	196	37	392	12	0	1	2	45.797520643645
6620	0	25.4937	1	1	0	1	0	80.3333	20.76	37.7427	93.375	40.1	13.2	171	17.1	32	2	8.3	109	138	4.3	7606	207	4.7	45.1	40	14	30	0.6	1.4	134	57	134	10	1	1	1	52.0882441862899
988	0	26.9972	1	1	0	0	0	89.6	22.25	36.63	95.2	28.3	9.2	110	9.5	44	2.9	7.9	98	139	4.3	1741	236	1.6	17.1	23.8	44	47	0.8	3.2	76	34	95	5	1	1	3	56.7346257653549
3376.2	0	32.4557	1	1	0	0	0	48.1724	15.8833	36.822	98.069	39.6	12.1	226	19.1	14	3.8	8.5	110	139	4.2	1665	925	1	11	29.9	103	43	0.5	1.7	337	34	674	4	0	1	1	52.5408535572624
7987.08	1	28.9993	1	0	0	0	0	69.4615	18.0185	35.25	98.1538	34.6	11	192	4.6	102	2.8	9	111	137	4.8	1865	566	1	11	38.7	79	90	1.3	0.8	288	37	322	13	0	0	2	53.8659307052773
8080	1	23.5766	1	0	0	0	0	75.5	17.5926	36.9162	99.8462	40.6	13.6	269	9.3	21	3.5	8.9	99	133	4.7	1865	782	1.3	13.7	143.1	27	18	0.5	1.1	430	29	430	4.5	1	1	2	56.4563873337919
8080	1	28.7233	1	0	0	1	0	95.5	14.9167	37.051	97.6667	30	6.1	335	18.4	19	2.2	7.7	107	138	4.6	1470	295	1.7	18.2	30.3	9	15	0.8	1.5	103	48	257.5	11	0	1	2	58.1153397930014
6620	0	28.7347	0	0	0	0	0	118.208	22.2083	36.685	95.8261	33.8	11	515	22.8	24	1.6	8.2	103	134	4.9	6961	430	2.4	27.1	141.1	34	41	0.3	1.4	114	43	143.333	5	0	1	1	59.6731688485017
16000	1	22.0604	0	1	0	0	0	110.061	17.6618	36.1017	98.0833	32.7	10.8	168	6.4	32	2.1	8	113	143	4	1865	575	1.7	18.8	83.1	13	31	0.9	2.5	143	35	238.333	7	1	1	3	53.6530517204762
16000	1	32.2531	0	0	1	0	0	99.9412	24.0147	36.8333	89.9706	33.6	10.8	33	16.1	41	2.9	8.5	88	119	5	1665	197	3.3	35.5	63.1	102	498	1.4	11.8	232	57	232	23	1	1	3	58.1132994760508
8080	0	41.4609	0	0	1	1	1	109.5	26.2903	37.4237	96.8667	33.7	12	29	4.5	50	3.2	7.9	85	126	2.8	1470	303	1.8	19.2	41.6	34	131	1.10628082923255	11.4	213	44	426	15	1	1	2	54.4991387607886
16000	1	20.5739	0	0	1	0	0	103.259	26.963	36.18	95.625	35.5	12	294	21.1	21	2.4	7.4	103	137	4.9	1470	666	1.8	20.2	29.6	103	300	0.3	1.1	90	41	256	7	1	1	3	55.6192613903358
6620	0	40.9157	0	1	1	0	0	117	25.96	38.3657	92.375	35.3	11.4	177	17.4	28	2.7	8.1	103	136	5	6961	215	2	21.4	33.3	325	1112	0.5	4	71	43	142	9	0	1	1	53.4781121048834
4760.77	0	36.9183	1	0	1	0	0	105.195	26.1875	37.2567	98.8889	54.4	18.1	310	18.2	31	3.8	8.1	110	145	5.1	6716	163	4.9	53.6	59.7	308	753	0.834042477912902	7.6	168	58	262	13	1	1	1	59.1974207173091
6620	0	38.5817	1	0	0	0	0	121.586	24.8621	37.0267	94.3103	42.4	14.3	216	12.3	36	1.8	7.3	112	140	4.1	1470	140	3.8	35.7	150	15	11	0.3	2.2	80	37	114.286	8	0	1	1	56.9841867638443
8080	0	26.2773	0	0	0	0	0	79.7941	23.0694	36.1108	98.1176	27.6	8.3	358	33.8	79	2.5	7.9	106	140	5.9	1865	333	2.1	21.6	59.6	105	31	1.4	11.2	439	36	439	12	0	1	2	59.5569702875418
5219.87	0	26.6975	0	1	0	0	0	97.1154	22.96	36.7871	92.7692	43.6	13.8	211	7.8	29	5.3	9.9	94	137	4.1	1993	165	1.2	11.5	57.6	12	194	1.1	2	72	67	168	4	1	1	1	56.1083244498784
8080	1	34.2811	0	0	0	0	0	97.8846	17.5	37.1437	96.8077	30.2	9.4	190	4.2	16	1.7	8.6	116	143	4.9	1665	817	1.6	16.8	46.4	10	39	0.2	2.9	141	27	322	5	0	0	2	55.3493577780629
16000	1	27.6379	0	0	0	0	0	112.4	24.4783	36.8086	94.3889	36.9	12	400	29.6	27	2.3	8.2	116	144	4.2	6716	394	1.3	15.3	29.3	40	85	0.2	2.8	223	53	297.333	9.5	1	1	3	47.7280679618492
5335.72	0	25.0593	1	0	0	0	0	106.194	18.3939	37.5243	99.0323	35.4	11.6	171	16.8	25	2	8.1	103	138	4.2	9713	329	1.3	15.1	29.6	34	72	0.5	1.1	247	40	360	3	0	1	1	51.6521579485852
8080	1	22.7333	1	0	0	0	1	98	18.3636	37.421	97.9697	36.5	11.9	162	10.3	30	3.1	8.4	101	141	5	1665	490	2.1	23.1	40.9	213	503	0.7	15.5	124	39	392.5	9	0	1	2	56.1676211868982
6383.67	1	21.9076	1	0	0	1	0	84.3143	17	36.619	98.1818	37.6	11.4	108	16.8	13	2.7	7.9	117	141	5.7	5454	152	1.8	19.5	48.4	12	80	0.5	3.6	431	46	386	8	0	1	1	59.3238350694288
8080	0	26.4816	0	1	0	0	0	103.24	24.2115	37.65	98.037	40.1	13.8	343	8.4	13	3.2	7.6	102	131	4.5	1665	382	1.1	12.7	32.4	13	33	0.6	3.1	501	58	501	11	1	1	2	55.5581836511001
5350.61	0	25.2622	1	0	0	0	0	101.227	21.6304	37.4367	98.0909	50.3	14.8	345	16	20	4.7	9.9	106	140	4.2	1741	184	1.2	13.3	52.1	44	75	0.7	16	264	58	376	6	0	1	1	50.6443960495237
16000	1	22.6015	0	0	0	0	0	116	16.68	37.8322	96.32	35.7	11.2	193	9.7	5	3.1	8.1	104	139	4	7606	242	1	13.7	27.1	29	36	0.2	2	79	39	140	2	0	1	3	57.3669786925442
6620	0	23.0104	0	1	0	1	0	64.48	18.375	36.675	96.24	49.5	14.8	210	10	43	2.6	7.3	119	155	5.8	1470	313	1.1	11.4	150	96	32	0.5	3.1	106	75	265	10	0	1	1	55.7077301482648
8080	1	23.6197	1	1	0	1	0	104.293	15.7674	36.7386	99.641	35.8	12.1	253	21.9	20	4.1	8.6	104	138	5.1	6716	218	1.6	17.3	34.8	28	22	0.7	3.9	432	48	366	4	0	1	2	45.2727687954903
8080	1	28.9811	1	1	1	0	0	83.4815	23.7857	36.6022	94.8519	32.1	10.5	102	8.2	47	3.2	10.4	101	130	5.3	1665	115	4.2	44.5	68.4	218	1256	1.07882012520902	10.4	315	35	315	14	1	1	2	54.0069125151546
8080	0	36.5126	1	0	1	1	0	89.08	21.6731	37.9511	96.2	24.7	7.6	149	19.7	10	1.8	6.9	112	140	3.8	1865	234	1.8	20.1	51.7	23	56	0.2	2.4	214	39	214	9	0	1	2	58.1082346557936
6620	0	29.6995	1	0	0	1	0	78.5	21.5882	36.19	95.8056	38.8	12.7	294	22.9	62	2.4	9.1	125	158	5.7	5454	734	1.7	18.9	60.8	12	23	1	2.3	290	53	290	11	0	1	1	58.1160219573404
8080	0	37.5567	1	0	1	1	0	82.7143	20.6299	36.8471	95.75	40.7	12.3	307	9.4	68	3.6	8.4	98	142	5.2	1741	390	1.9	20.1	108	748	1390	1	8	218	57	197	12	0	1	2	53.2882983245649
6620	0	38.5411	0	1	0	1	0	86.2917	17.2	36.8083	98.2083	33.9	9.1	121	16.1	29	2.2	8.2	116	145	5.2	1470	198	1.6	17.1	72.6	10	56	1	4.4	456	41	401	9	0	1	1	58.5470759858895
6620	0	29.1022	1	0	0	1	0	104	18.9167	36.9875	96.3	39.3	13	339	16.9	14	2.5	9.1	103	140	4.4	1470	259	1.1	13	27	28	28	0.7	3.3	262	36	322	4	0	0	1	54.8637231171406
6620	1	24.3418	1	0	1	0	0	96.45	21.5698	37.0045	91.925	30.4	9.8	203	19.3	13	3.2	8	112	142	5.4	6716	257	1.4	15	29.8	430	550	0.3	4.1	314	42	452.5	8	0	0	1	52.0722835979131
16000	1	25.7117	0	0	1	0	0	93.6296	19.6071	36.79	98.4815	26.8	9.1	120	13.8	38	3.3	8.9	99	137	4.6	6961	161	2	21.4	37.6	30	135	0.4	2.3	212	44	315	17	0	1	3	55.0097163063183
4212.97	0	27.8788	1	0	0	0	0	73.9688	15.803	37.3414	99.3226	39.6	13.3	238	11.5	10	3.1	9	111	143	4.2	7606	682	1	11	27.3	26	16	0.4	1.4	194	46	277.143	4	1	0	1	54.6103775590852
6620	0	38.0623	1	0	1	1	0	80.3913	19.7174	36.8156	97.3636	32.8	10	577	12.5	64	1.8	8	105	138	4.1	1741	603	5.7	62.3	68.8	13	22	1.1	4.6	103	49	206	12	1	1	1	56.9552340490358
16000	1	36.998	0	0	1	0	0	88.1667	17.8958	36.6033	92.625	36.6	13.4	126	73.8	76	2.3	6.6	80	113	5.1	1470	284	1.9	21	37.2	13	60	1.06489825415302	2.5	118	35	122.5	15	1	1	3	56.296172235218
5115.6	0	28.6264	0	0	1	0	0	65.7027	16.8378	36.533	99.4865	22.5	7.7	111	18.8	94	2.8	9	106	141	7.6	1665	224	1.6	17.5	39.9	15	35	1.01976872231251	2.3	123	38	307.5	10	1	1	1	59.6028594380994
6620	0	22.0932	0	0	0	0	0	110.433	22.65	37.4717	98.2	45.6	15.6	260	26	20	2.7	8.1	105	141	5.4	1665	228	1.4	14.7	150	481	268	0.8	10.5	542	71	386	12	0	1	1	59.2133228004924
8080	1	28.6328	0	0	0	0	0	77.381	14.7907	36.6537	97.7381	28.8	10	127	8.9	11	2.6	7.9	102	130	4.5	6961	176	2	21.8	32.4	515	17	0.5	3.1	397	44	196.667	7	0	1	2	55.247335427556
8080	0	34.4148	0	0	0	0	0	84.5185	15.2963	36.8067	99.037	40	12.9	242	21.4	78	5	8.4	106	139	5.7	1665	333	1.3	14.6	84.7	595	546	1.6	1.4	342	46	855	12	1	1	2	55.8481412541755
16000	1	22.0122	0	0	0	0	0	87.8125	24.9697	37.5225	96.7812	33.4	10.3	149	13.4	50	3.3	7.9	108	141	5.9	1665	198	1.2	13.5	27.3	18	34	0.781251626580574	1.6	138	55	260	9	0	1	3	60.8720277811843
16000	1	24.2424	0	0	1	0	0	61.087	20.7283	35.3	97.3191	38.8	12.1	123	21.6	20	3.3	8.2	117	152	5.8	9713	125	1.4	15.4	35.1	23	76	0.5	6.7	78	44	111.429	15	1	1	3	55.6919396370532
8080	0	29.4531	0	1	1	1	0	83.24	16.8269	37.4914	97.4231	28.6	9	242	32	21	2.8	8.2	104	134	4.1	6961	760	1.2	14.2	27.8	16	79	1.06291278555046	1.6	222	48	222	8	0	1	2	53.4352261468191
8080	1	20.7612	0	0	1	0	0	122.265	35.0294	37.6581	97.3824	35.2	11.4	54	12	14	2.2	7	106	134	3.1	1865	125	1.4	15.2	36.3	18	48	0.4	1.2	247	46	247	9	1	0	2	54.7326706017382
8080	0	28.0556	0	0	1	0	0	102.931	21.7903	38.0544	98.2	41.9	14.2	175	6.6	27	2.4	7.1	109	143	4.9	1865	194	1.4	15.3	33	27	56	0.6	2.9	195	56	390	12	0	1	2	54.9695584494899
6620	1	21.5978	0	0	1	0	0	64.9643	17.4138	36.9767	100	28.1	9.8	82	3.1	12	2.5	7	124	146	5.6	1665	221	1.9	20	39.6	37	86	0.3	1	223	33	446	11	0	0	1	53.0018997087519
8080	1	20.9396	1	0	0	0	0	105.317	19.5294	37.1335	94.6596	34	11.9	134	8	6	3.6	8.8	110	140	4.4	1665	214	1.4	16.1	61.5	28	172	0.3	4.8	298	53	298	13	0	1	2	58.1408669669044
8080	1	27.6817	0	0	0	0	0	84.2143	18.8333	38.1367	98.8571	28.5	9.5	94	13.9	19	2.8	8.5	109	143	4.4	1741	160	1.7	18.5	30.7	18	15	0.5	4.2	228	46	456	5	1	1	2	58.4614411448037
8080	0	27.9938	0	0	0	0	0	126.63	18.6429	37.3727	98.24	39.5	14.2	130	7.9	29	2.2	7.9	118	142	5.8	9713	192	2.2	23.6	48.2	96	156	0.4	4.1	169	49	300	11	0	1	2	50.4701264821924
1280.97	0	21.3041	1	0	0	0	0	85.3636	19.7273	36.2683	97.0435	38.7	13	188	6.4	70	3.3	9.6	105	145	7	6961	435	2.2	22.7	26.7	21	30	2.3	3	327	44	440	4	0	1	1	52.5308794614881
4320.54	0	20.7756	1	1	0	0	0	77.6552	17.0161	37.7537	96.8966	36.5	10.7	138	13.7	25	3.4	10.2	104	150	5	5454	473	1	11	20.3	42	60	0.3	1.4	501	91	325	5	0	1	1	54.6229210283788
6620	0	30.8957	0	1	1	0	0	118.156	31.1562	37.0629	95.4828	34	11	157	14.9	8	2	9.1	103	137	4.4	1665	221	5	54.9	60.7	51	101	0.5	2.5	154	32	265	14	1	1	1	51.9804429860677
8080	0	45.6055	1	0	0	0	0	92.561	17.2907	37.0643	96.8372	28.4	9.9	219	10.3	13	4.2	8	110	143	4.6	7606	144	1.3	14.8	36	88	38	0.2	4.9	493	61	186.667	11	0	1	2	56.5445910703651
8080	1	24.8097	0	1	1	0	0	112.875	16.5833	36.6656	93.9167	27.4	8.7	61	17	43	4	9.4	112	146	3.9	6716	454	2.1	22.9	62.7	8	38	0.9	3.6	77	33	140	12	0	1	2	53.9232408505563
16000	1	23.0546	0	0	1	0	0	96.1429	29.1786	36.455	89.5	47	14.8	75	4.1	17	2.7	7.8	108	140	4.5	1741	201	1.7	18.4	51.9	759	6983	1.3	7.5	122	69	122	20	1	1	3	58.5745317726859
8080	0	35.6845	1	1	0	0	0	90	30.5968	38.1789	98.5667	51.6	16.1	286	33.3	24	3.3	8.4	116	143	6.7	9713	241	1.8	19.7	34.2	148	254	0.5	2.7	180	56	362.5	12	0	1	2	58.2493602217176
6620	0	27.4394	1	1	0	0	0	87.0606	24.7571	37.1467	95.4545	36.8	12.4	355	19.8	4	4.4	7.5	106	138	3.5	6961	152	1.2	12.7	22.2	17	19	0.3	1.6	165	33	242	5	0	1	1	53.203926598757
4087.85	0	28.8789	0	0	1	0	0	73.697	16.9118	36.6158	95.1429	25.4	9	121	12.9	18	2.3	7.3	94	135	6.5	1665	413	1.6	17.2	33.8	35	162	0.3	3.5	352	54	435	12	0	1	1	58.0142637411423
5549.22	0	27.364	0	0	0	0	1	86.88	18.54	36.78	94.9583	46.6	14	199	16.5	43	4.1	9.1	111	147	4.6	6716	251	1.2	12.8	29.6	32	709	0.7	2.6	77	54	128.333	11	1	1	1	57.9649030387758
6620	0	27.6795	0	1	1	0	0	80.45	20.439	36.67	96.775	32.6	11.3	107	7.3	10	2.7	7.6	104	136	4.8	9713	124	1.4	15.5	44.1	38	83	0.5	3	397	59	343.333	7	0	1	1	58.0672728495326
8080	1	20.6905	1	1	0	0	0	75.56	22.5577	36.8	97.68	41.9	13.3	185	11.7	16	3.7	8.1	109	139	4.6	6961	227	1.2	12.8	24.9	368	681	0.4	3.2	176	55	280	10	1	1	2	56.2424180424703
1295.87	0	24.334	0	1	1	0	0	74.1538	25.5556	36.5714	98.3846	27.9	9	108	7	33	2	8.5	98	132	5.4	7606	245	1.1	13.2	46.2	17	28	1	1.3	307	38	307	8	1	1	1	55.3838556137467
6620	0	41.8438	0	1	0	0	0	112.652	22.5	38.2588	97.1304	33.6	10.8	140	9	12	4.3	8.8	104	144	4	9713	271	1.3	13.7	30	30	46	0.5	3.3	355	50	355	6	1	1	1	53.3835542194669
16000	1	34.1908	0	0	0	0	0	112.121	20.3438	36.9562	97.0312	32.2	10.2	264	15.3	21	3.7	7.8	110	138	4.4	1865	278	1.1	11.5	39.8	14	24	0.5	2.7	120	41	240	8	0	1	3	59.5730866101495
16000	1	31.4682	0	0	0	0	0	105.609	23.2721	36.7211	96.9437	46.1	15.6	338	28.4	28	2	8.7	103	133	3.9	7606	466	1.4	14.9	32.3	50	90	0.4	2.4	160	48	194	14	0	1	3	57.7573196014902
6620	1	28.5232	1	0	1	1	0	69	15.8	36.2967	96.9	48.3	16.2	187	17.6	25	3.4	9	112	141	4.4	1665	159	1.4	15.6	94	34	46	0.7	7.5	384	43	258.333	11	0	1	1	59.3539735497577
8080	0	30.3085	1	0	1	0	0	67.3438	16.3281	36.49	96.75	29.4	9.9	118	3.5	10	2.2	8	107	141	4.1	6716	250	1.3	14.1	27.8	16	132	0.7	1.9	409	46	317.5	7	1	1	2	60.6278832062235
8080	0	28.4055	0	1	0	0	0	112	25.1935	36.9214	93.4	35.7	11.2	156	21.6	32	2.2	8.3	110	146	3.9	1741	250	1.3	13.7	29.3	43	53	0.2	1.8	240	60	276.667	11	1	1	2	49.628229154391
5346.64	0	22.9412	0	0	0	0	0	65.9459	20.2857	35.2225	98.5833	29.1	9.5	344	6.3	19	2.2	7.3	109	133	4.6	1665	156	1.1	13.4	31.6	98	138	0.6	1.9	120	55	300	5	0	0	1	58.0701890732654
8080	1	21.5844	0	0	1	0	0	124.467	23.303	36.685	97.76	33.5	11	120	11.8	24	2	8.2	106	148	4.1	1865	222	2.1	22.5	31.1	224	473	0.5	18.6	166	64	332	11.5	0	1	2	55.3831091408289
8080	1	27.3438	0	0	0	0	0	92.875	18.8125	37.6176	98.52	39.1	12.8	146	21.2	29	3.7	7.9	111	143	6.8	1470	151	2.5	27	37.1	7210	14840	1.19184	2.2	64	46	142.222	13	0	1	2	54.1423581365956
6620	0	22.8571	1	0	1	0	0	98.6765	18.6571	35.7957	99.1471	30	10.3	384	17.5	20	4	9.5	120	154	3.9	1470	512	1.3	14.9	25.1	17	32	0.5	4.1	414	45	458	7	1	1	1	57.5550224225673
6339.97	1	20.7031	0	0	0	0	0	88	19.5806	37.0471	99.8148	32.5	11	189	15.3	17	3.8	10	123	155	4.3	5454	173	1.2	12.6	29.3	96	18	0.4	3.5	294	52	510	5	0	1	1	57.9887057334967
16000	1	28.3987	0	0	0	0	0	109.182	17.6429	35.9148	99.3438	26.8	9	154	30.9	24	2.6	7.5	105	134	5.5	1741	189	1.8	19.7	58.1	15	51	1.1	7.9	499	39	392.5	14	1	1	3	57.0348349652104
8080	0	27.0537	1	1	1	1	0	108	27.1538	36.5556	96.5385	35.4	10.4	216	41.7	56	3	7.8	101	140	6.3	7606	429	6.5	73.4	40.6	4125	6931	0.8	14.6	273	62	273	17	0	1	2	49.9971119112783
16000	1	23.6521	1	1	0	0	0	84.7097	17.3571	36.425	97.5	33.3	10.7	204	23.4	15	2.7	9.3	113	141	4.2	1665	158	1.2	13	150	25	40	0.6	3.3	117	36	234	9	1	1	3	56.3867039721655
6620	0	39.4753	1	0	1	1	0	77.36	18.9043	36.2233	97.54	29.6	9.2	253	31.8	46	1.8	7.6	110	140	5.4	6961	206	1.8	19.8	32	37	89	1.9	4.6	585	49	204	13	1	1	1	52.5995125656091
8080	1	21.1541	0	0	0	0	0	99.6923	15.6731	36.8643	98.1154	48.9	15.6	314	27.4	33	4.9	8	103	142	7.6	1665	122	1.3	13.7	32.2	1243	2973	1.24112474854283	4.6	208	67	430	9	0	1	2	59.1985912811818
6291.32	0	40.3117	0	0	0	1	0	81.7568	16.9103	36.7459	98.0769	29.2	9.5	153	17.8	16	3.4	8.1	110	140	4.6	7606	181	1.3	14.4	28.6	14	20	1.1	4	497	59	285	12	0	1	1	58.4670549723875
8080	1	21.157	1	1	0	0	0	113.261	26.9583	37.1378	98.1304	40.3	13.2	247	17.4	18	2.8	7.6	101	134	4.2	6961	124	2.3	25	35.1	12	24	0.4	1.3	84	48	117.5	9	0	1	2	56.5592470993101
6620	1	19.8857	0	0	0	0	0	138.298	16.4583	37.9189	97.1591	39.7	13	138	10.3	142	2.5	9.3	118	150	5.1	6716	321	1.4	15.3	26.6	37	63	0.4	2.8	104	40	63.3333	15	1	0	1	60.1785299288037
16000	1	43.2432	0	1	0	0	0	78.7692	18.1154	36.81	99.56	45.4	14.6	197	23.3	37	2.4	9.3	109	140	5.3	9713	195	1.7	18.8	97.7	46	36	1.1551746525191	2.2	447	53	637.5	6	1	1	3	48.4029038687777
8080	1	23.1481	1	0	0	0	0	74.8636	17.3913	37.5	99.1818	41.8	15.3	231	15.9	17	2.7	9.3	118	147	3.8	7606	233	1.1	11.7	32	186	58	0.5	3.1	269	42	360	4	0	0	2	57.3252498452037
8080	0	30.4876	0	0	1	0	0	76.8421	14.9474	36.672	97.0263	26.4	9.2	92	24.5	56	3.3	9.1	95	137	3.7	1741	164	3.3	35.5	68.1	9	30	1	5.1	89	39	82	14	0	1	2	57.8918839996151
16000	1	26.5731	1	0	1	0	0	60.1071	23.7931	35.339	96.6667	33.2	11.1	288	16	34	2.9	7.3	116	145	4.4	1665	270	1.8	19.4	150	141	169	0.5	4.6	496	52	826.667	8	1	1	3	52.6981494569205
8080	0	31.237	1	0	0	0	0	110.577	21.72	38.3462	96.5833	45	16.3	334	19.5	12	4.7	9.3	114	148	4	6961	224	1.5	16.3	30.1	129	69	0.5	3.6	297	51	414.286	9	0	1	2	47.5060984997884
5413.51	0	25.0142	1	0	0	0	0	79.125	16.6389	37.5	99.0294	40.1	14.8	178	12.7	22	3.5	8.4	104	140	4.3	6961	182	1.1	12.2	28.3	22	69	0.6	1	212	45	424	2.5	0	0	1	57.2557620223212
8080	1	24.9337	1	0	1	1	0	78.0714	23.4259	37.283	96.6667	36.7	11.7	468	23.5	38	2.5	8	102	136	5.2	7606	416	1.5	16.5	30.1	36	36	1.2	2.3	401	43	401	12	0	1	2	56.7502770031597
6566.38	0	30.8397	0	0	0	1	1	85.7241	18.6346	38.1911	96.7647	31.9	11.4	146	9.3	22	1.9	7.7	106	140	5.2	7606	157	1.5	16.8	36.4	103	153	1.1	2.5	400	51	268	7	0	1	1	54.5184
16000	1	29.321	0	0	0	1	1	105.258	24.8621	36.7143	93.1	40.8	13.1	609	31.7	71	2.5	7.9	112	139	6.1	1470	607	1.6	18.2	39.5	94	215	1.06596651140779	4.9	125	25	94.7917	17	1	1	3	54.2496840563257
16000	1	29.2261	1	0	1	1	1	91.2581	19.6094	36.8038	97.4839	36.5	11.1	231	14.4	38	2.3	7.7	99	129	4.4	1470	848	1.2	13.6	29	557	818	0.6	1.9	92	32	184	15	0	1	3	48.631291714999
5330.76	0	28.2828	0	0	0	0	0	127.167	23.4286	38.53	98.6667	32	10.8	128	12.2	15	2.7	7.6	117	141	4.1	5454	322	1.8	19	46.7	137	251	0.3	1.4	236	51	295	10	1	0	1	57.3341670469783
8080	1	22.2936	0	0	0	0	0	104.808	18.0893	37.7656	99	40.1	12.3	271	21.2	102	4.3	7.9	112	142	7.3	6961	472	1.4	15.8	32.3	8	54	1.9	5	249	39	322	13	0	1	2	60.3527439064621
8080	0	31.5617	1	0	1	0	0	68.3043	21.875	37.254	95	48.9	15.7	152	24.7	22	3.6	8.3	112	143	4.5	7606	181	1.2	12.5	34	96	86	0.3	3.6	77	42	130	13	0	1	2	58.9500045786373
6620	1	19.8804	0	0	1	0	0	105.769	18.6	36.8389	93.6	31.8	10.5	263	6.4	15	2.9	9	111	140	4.3	1741	218	1.7	19.1	38.9	44	139	0.6	4.9	98	45	196	8	0	1	1	51.6889157193473
6620	0	28.6661	1	0	0	1	0	110	20.6296	37.5183	99.84	40.7	13.2	210	17.4	49	3.5	8.5	125	158	4.6	7606	228	1.5	15.8	27.4	42	63	0.4	1.5	416	42	457.143	5	0	1	1	46.9542991403193
-1655	0	31.5617	0	0	0	0	0	71.3939	18.7361	36.38	96.3939	34.8	11	140	16.4	17	2.8	7.7	107	136	4.8	1665	186	1.5	16.9	59.4	252	63	0.9	2.9	295	51	278.571	6	0	1	1	52.4745432760849
16000	1	40.0346	0	0	1	0	0	88.2	20.1429	36.0211	97.76	24	8	32	16.2	12	2.6	8.7	108	132	3.6	9713	107	3	33.8	81.6	24	49	0.911646564663871	2.9	238	32	437.5	14	1	1	3	58.2151127043689
8080	0	27.2151	1	1	1	0	0	53.5926	21.2667	37.0367	99.9259	45.5	14.1	87	8.9	57	3.2	7.6	101	135	4.4	1470	187	4.5	49.2	150	216	448	1.03830143588434	2.7	429	42	445	14	1	1	2	60.1727063134313
8080	1	23.5102	1	0	0	0	0	98.4615	24.44	37.9617	100	36.9	13.5	263	17.4	21	3.3	8.4	115	145	3.8	1865	418	1.2	13.7	94.2	172	31	0.4	1.9	489	37	489	7	0	1	2	55.4880682715265
8080	1	26.0051	1	1	0	1	0	77.8929	22.0345	36.512	97.8214	32.1	9.4	193	17.2	46	2.6	7.8	103	140	4.6	1665	564	1.7	18.5	35.5	31	68	0.992447770688378	1.4	78	47	130	14	1	1	2	58.7863878681094
8080	1	22.694	0	1	0	0	0	101.821	20.2308	36.3486	96.7436	45.1	14.9	137	9.4	17	3.6	7.9	105	137	4.5	9713	165	1.4	14.4	27.6	6	15	0.3	2	183	65	321.667	8	0	1	2	54.452254026024
8080	1	30.3866	0	0	1	1	0	101.923	29.6296	36.7638	96.8846	25.9	8.5	50	15.7	80	2.8	10	111	148	4.1	6961	156	3.6	38.3	64.4	21	54	1	3.3	73	29	118.333	17	0	1	2	59.7414032566173
8080	0	40.9058	1	1	0	1	0	84.625	19	36.6044	99.2917	29.4	10.4	189	26.5	19	2.4	8	95	132	4.4	9713	347	1.8	19.3	34.9	60	65	0.8	5.2	422	47	370	9	0	1	2	55.4848134749884
4312.27	0	29.5347	0	0	0	0	0	100.538	25.6538	36.8778	98.2692	29.4	9.4	177	17.9	40	3.1	10.3	104	138	4.9	6961	203	1.5	16.8	39.1	357	254	0.4	8.6	94	35	272	8	0	0	1	53.3888069501831
8080	1	27.7686	0	1	0	0	0	77.7667	17.2424	36.4304	98	49.5	15.1	142	15	26	3.6	8.8	104	141	4.5	5454	261	1.8	19.5	35.5	254	418	0.9	2.9	347	60	415	16	1	1	2	56.9559387852557
8080	0	32.526	1	0	0	0	0	74.6957	23.0625	36.9733	99.2917	45.6	14.4	268	15.9	17	3.8	8.6	104	141	4.6	7606	170	1.2	13	27.3	18	19	0.9	2	131	39	436.667	2	1	1	2	51.0803109123437
6620	0	23.91	1	1	0	0	0	101.789	18.7237	36.17	99.7105	35.8	12.6	199	20.1	60	3.3	7.5	115	143	6	1665	479	1.4	16.3	150	20	29	1.7	3.7	408	42	396	8	0	1	1	52.5169060408346
1140.3	0	15.4006	0	1	0	0	0	105.148	23.2593	36.1671	92.2593	31	10.2	429	23.3	17	3.5	7.8	101	141	2.8	5454	619	1.8	20.2	28.6	923	25	0.3	1.7	62	45	73	2	1	1	1	52.3509355984962
5414.83	1	18.1641	1	0	0	0	0	68.36	18.32	36.6033	98.7143	35	11.3	222	10.7	21	2.8	8.7	108	143	3.8	7606	199	1.2	12.8	26.6	11	17	0.5	1.5	490	29	502.5	5	1	0	1	58.265969919372
8080	1	22.4059	1	0	0	1	0	82.2647	18.5323	37.42	99.4412	34.1	10.9	119	26.1	20	3.3	8.2	101	135	5	9713	189	1.9	20.6	47.1	33	253	0.8	5.8	419	45	785	7	0	1	2	60.2452882793379
6620	0	30.5996	0	0	1	0	0	73.84	14.8846	38.2806	99.44	48.3	16.1	107	16	32	3.8	8	112	140	6.6	6961	318	1.5	16.5	34.7	2184	2185	0.8	1.3	366	44	366	5.5	0	1	1	59.7319325345991
8080	0	75.512	0	1	0	1	0	68.84	20.375	36.555	93.72	32.7	9.7	342	14.4	65	3.3	8.6	110	145	5.7	1470	377	1.4	15.6	150	18	16	1.4	0.7	130	94	162.5	13	1	1	2	53.9108552176921
8080	1	22.0026	1	1	1	0	1	84.88	20.52	36.675	96.56	38.7	12.5	466	26.4	11	3.6	8.9	104	137	4.6	5454	329	1.4	12.5	28.2	11	10	0.4	2.6	119	56	340	4	1	1	2	59.3753546453338
8080	1	22.3954	1	0	0	0	0	91.1429	19.8611	37.4022	99.5714	34	10.2	110	14.1	23	2.7	9.2	108	141	5.6	5454	201	2.6	28.4	44	24	28	0.8	7.3	398	45	556	8	0	1	2	55.8582283753702
6249.48	0	59.4136	0	0	1	0	0	82.76	14.92	36.655	93.96	40	12.7	150	22.4	57	1.8	8.3	102	137	5.2	7606	246	1.7	18.3	76	24	65	0.5	0.8	40	49	150	9	0	1	2	51.6521579485852
8080	1	30.7479	1	0	0	0	0	99.7917	23.875	36.2533	98.8333	26.1	8.6	437	10.3	85	1.6	6.6	93	129	4.3	1741	197	4.9	53	59	29	57	0.9	2.4	148	72	296	12.5	0	1	2	59.6960590424579
8080	1	21.1522	1	1	0	1	0	116.542	28.74	36.6367	97.5417	33.9	11	114	6.9	32	4.2	8.1	104	139	4.9	6716	286	1.2	13.2	57.2	41	152	1	3.6	73	25	146	11	0	1	2	55.1903257340889
6620	1	16.6758	0	0	1	0	0	103.737	16.1447	36.3315	98.9211	35	12.1	376	16.1	9	3	8.3	101	138	4.3	1741	603	1.8	18.8	30	20	20	0.2	1.1	158	38	395	4	0	1	1	56.2461779544407
3746.26	0	37.2819	0	1	0	0	0	98.9667	18.4677	37.015	94.8621	32.1	9.6	236	9.3	26	3.7	8.8	101	145	4.5	1665	311	1	10.8	34.7	125	59	0.3	2	149	110	160	3.5	0	1	1	57.0787094867256
6620	0	48.448	1	0	0	0	0	92.6129	24.5806	37.8967	98.3	46.4	15.8	362	19.3	10	4.1	9	108	144	5.8	6716	128	1.1	12.4	29.3	14	134	0.4	1.8	159	43	375	5	0	1	1	58.0077410225229
6620	0	47.4237	1	0	0	0	0	147.871	25.0345	37.09	96.52	39.5	12.4	547	21.3	184	3.4	8.4	113	154	4.3	1665	720	1.3	14.1	24.9	21	20	1.1	1.5	246	36	410	14	0	1	1	56.6189976299164
5369.48	0	29.2011	1	0	0	0	0	76.025	17.3171	35.8833	99.0256	31.3	11.1	113	10.7	19	3.7	8	112	136	4.6	5454	169	1.4	16.1	39.8	47	80	1	1.6	399	53	250	8	0	1	1	54.9756070067045
8080	1	26.5744	0	1	1	0	1	80.1875	24.2188	36.6029	97.9375	30.7	9.3	65	2.7	30	1.5	9.3	100	131	4.5	6961	282	3.1	32.1	44.8	88	250	0.796090599524945	6.6	181	57	198	14	0	1	2	56.8962488365484
8080	1	22.251	1	0	0	1	1	93.7308	27.1154	37.2217	93.0769	34.4	12	147	7.2	19	4.1	8.9	104	137	5.5	7606	390	1.5	16.5	38.5	15	13	0.7	1.7	80	39	88.8889	5	0	1	2	48.1032886998773
8080	1	25.9701	0	0	1	0	0	91.7188	18.1818	36.8097	96.9259	35.1	11.7	170	17.5	52	2.9	8.4	111	146	5.5	1665	222	2.3	23.9	150	3259	4504	2.6	10	359	51	258	14	1	1	2	56.9722440650318
6620	0	33.4977	1	0	0	0	0	83.3448	18.0714	37.0667	99.9655	32	11	143	20.2	20	3.2	9	112	144	4.8	7606	157	1.5	16	35.5	19	22	0.9	3.8	454	49	430	8	0	1	1	51.6521579485852
8080	0	26.2909	1	0	0	0	0	101.083	23.375	36.674	95.9385	36.3	12	82	6.5	46	3.4	9	107	140	5.8	1665	309	2.4	27.1	51	2535	4608	1.05157552342987	8.6	209	53	378	13	0	1	2	58.9947764189549
8080	0	33.1213	0	0	0	0	0	80.0476	16.4432	36.8293	98.5238	33.3	11	112	18.2	11	2.3	8.2	111	139	4.2	7606	246	1.5	16.1	32.7	750	194	0.8	3.3	364	40	286.667	10	0	1	2	56.3944920535412
6620	0	23.2315	0	0	1	0	0	133.472	24.7568	36.31	97.6571	33.1	11.2	138	9.7	22	2.1	7.3	111	140	3.6	5454	384	1.6	18	32.7	23	31	0.4	1.9	79	24	116	6	0	1	1	57.8755169658432
6620	0	27.4271	1	0	0	0	0	77.2647	20.6176	36.8829	97.5882	42.5	14.6	191	12.1	21	3.2	9.3	106	140	4.8	6716	153	1.7	18.8	31.3	17	42	0.5	2	256	38	440	7	1	1	1	53.8856300162675
8080	1	15.7388	1	1	1	0	0	88.1333	19.2553	36.87	97.7442	26.4	8	221	3.7	12	3.2	7.8	109	134	4	5454	181	1.1	11.4	30.8	13	54	0.2	1.3	53	38	130	4	1	1	2	59.144495773529
8080	1	28.6198	0	0	1	1	0	89.6522	24.4074	37.2629	94.4167	33.8	11.6	197	33.1	14	3.2	7.9	113	138	4.2	7606	211	1.2	12.9	23.7	22	44	0.7	5.1	159	51	227.143	9	0	1	2	54.4944779866447
16000	1	19.8839	0	1	1	0	0	104.72	27.76	36.5386	95.08	43	13.6	132	10.3	42	2.2	8	99	128	4.8	1470	418	3	32.3	52.6	29	90	1.1	6.7	112	30	140	17	1	1	3	54.6157597863645
8080	1	26.6137	0	0	0	0	0	74.92	19.6346	36.8475	99.32	40	12.7	247	11.8	17	3.3	8.8	110	145	3.5	6716	385	1	11.1	26.4	24	27	0.3	1.4	158	36	335	5	1	1	2	55.082229725796
6620	0	51.1972	0	0	0	0	0	86.6667	22.75	37.2867	96.3333	41.3	12	376	14.5	20	3.2	9.6	101	138	4.8	3432	265	1.2	13.2	27.6	32	40	0.5	1.6	114	66	247.5	3	0	1	1	57.8021778266567
16000	1	29.3231	1	0	0	1	0	73.3784	20.9079	36.7686	93.9714	42.3	14.4	223	17.6	40	4.1	9.6	103	138	4.2	6961	376	1.2	13.5	25	60	55	1.1	1.6	156	60	156	15	0	1	3	60.6963330476548
8080	1	27.0707	0	0	0	0	0	93.6957	15	36.6245	99.5238	45.2	13.9	417	60.4	21	3	7.9	108	140	5.6	1665	252	1.4	15.8	54.3	25	33	0.2	5.8	541	37	142	11	1	1	2	54.3566840326534
16000	1	37.663	1	0	1	0	0	107.085	28.3298	37.5308	98.3043	23.7	7.8	41	3.2	21	1.8	7.4	102	135	4.5	6961	133	3.8	40.1	60	1830	3631	0.8	8	279	49	279	21	1	1	3	56.658054613042
8080	0	31.7647	1	0	1	0	0	98.7222	22.6111	36.779	95.6944	35.4	12.6	87	19.6	101	3.1	7.9	99	136	5.5	1665	409	4.9	52.7	150	26	100	1.1	1.9	46	40	93.3333	17	1	1	2	54.7599587585787
2580.48	0	38.4349	0	0	1	0	0	111.074	12.1154	36.7057	96.6538	37.4	12.4	477	25.3	11	3.5	8.7	94	135	5	1665	234	1.8	19.6	31.6	25	57	0.5	2.3	101	40	244	2	1	1	1	57.4293506690154
4851.14	0	25.6173	1	0	0	0	0	79.3704	15.2222	36.937	95.8519	29	9.8	182	19	12	2	8.1	104	135	4.6	9713	272	1.2	13.5	28.8	24	250	0.7	1.3	394	49	360	11	0	1	1	57.8461890793297
6289	1	21.4509	0	0	0	0	1	101.633	17.3871	37.383	98.8	21.4	7.3	125	3.9	19	2.6	6.3	108	137	4.7	9713	125	1.1	12.3	24	66	15	0.6	2.3	188	43	313.333	10	0	0	1	51.1454298242619
8080	1	23.8549	0	1	0	0	0	113.625	20.7794	36.7783	96.2812	32.4	9.3	362	24.1	12	2.3	7.4	110	143	4.8	9713	348	1.2	13.5	29.6	20	48	0.3	1.2	132	90	136.667	11	0	1	2	60.9487206045362
6620	0	39.4409	1	1	0	1	0	85.9	19.55	36.99	98.7333	29.3	10.8	278	20.6	23	3.2	8.1	106	133	5.3	5454	470	1.7	18.5	38.9	30	20	1	2.1	424	62	206	9	0	1	1	48.1425883916662
6741.95	0	29.1363	1	0	0	0	0	73.24	12.5577	36.3888	98.6667	40.1	13.1	230	11.8	87	3.5	9	100	139	4.1	1470	283	1.4	15.4	29.1	5	122	2.5	2.3	166	41	332	9	0	1	2	57.7721923703714
16000	1	20.4591	0	0	0	0	1	59.4483	19.3833	36.6567	98.9655	30.9	9.9	241	13	30	3.2	10.3	118	148	4.6	6961	575	1.5	17.2	24.2	21	82	0.6	1.5	162	39	241.667	10	1	1	3	51.6521579485852
6620	0	29.7339	1	0	0	0	0	91.3	16.6774	36.3828	98.8214	26.7	8.8	305	17.8	15	3.9	9	104	134	4.4	7606	431	1.2	14.3	29.3	26	37	0.5	2.3	417	39	505	10	0	1	1	59.598551574785
8080	1	27.5873	1	0	0	1	0	66.0286	19.8194	37.4091	99.2857	38.8	12.9	267	15.6	21	3.3	8.3	104	141	4.5	7606	242	1	12	23.4	20	6631	0.7	1.1	386	44	427.5	5	0	1	2	60.549851294104
8080	0	41.3223	1	0	0	1	0	81.32	18	36.3462	96.3462	30.9	10.5	173	27.7	29	2	8.2	97	131	4.3	9713	401	2	21.1	38.5	13	25	1.6	2.3	58	36	166	8	0	1	2	48.6115146078761
6620	0	22.7204	1	0	0	0	0	97.84	18.5	37.0473	99.3077	41.5	14.7	214	11.5	9	2.5	10.1	116	148	4.2	1665	150	2.4	25.1	150	16	152	0.6	6.9	465	48	465	2	0	1	1	47.4426687247767
6620	0	41.0156	1	0	0	1	0	73.76	21.6429	37.911	97.8846	49	16.5	242	15.4	13	3.8	8.8	111	145	4.6	9713	222	1	11.1	30.3	31	134	0.9	4.5	245	62	333.333	9	0	1	1	58.4230535870539
931.765	0	26.609	0	0	0	0	1	86.65	25.6667	37.3344	95.65	39.3	13.2	337	10.6	12	3.5	7.8	116	143	4.2	1665	246	1.3	14.5	37.4	22	19	0.5	1.6	71	30	71	5	0	0	1	54.5051974219059
8080	1	24.0138	1	0	0	1	0	104.326	24.5	37.3064	96.5714	39.7	12	262	31.4	40	3.3	9.5	104	147	6.1	6961	406	1.2	13.4	32.6	51	84	0.8	12.5	442	49	442	13	0	1	2	52.6527518811149
16000	1	28.4348	0	0	0	0	0	92.931	22.6034	36.7573	95.7778	35.1	12.9	308	24.6	54	2.5	7.3	108	140	3.6	1665	257	1.7	18.2	43.8	24	34	0.9	2	90	32	176.471	11	0	1	3	52.2924235640375
8080	0	34.4141	0	0	0	0	0	83.1714	26.4054	36.53	94.4286	30.6	9.7	270	5.5	60	2.8	8.6	94	133	4.3	1665	540	3.4	36.1	32.4	18	33	0.804460714737282	2.8	206	42	206	7	1	1	2	55.3370683637631
6620	0	45.9184	0	0	0	0	0	63.4464	26.069	36.1348	97.5091	46.7	13.6	341	19.7	35	3.7	9.9	112	135	8.7	5454	427	1.3	14.2	36	2923	3338	1.1	5.3	117	57	135.714	15	0	1	1	53.7352398976748
6620	0	37.4204	1	1	0	1	0	61.72	20.76	37.9671	99.4	42.4	14.3	314	15.6	16	3.1	8.3	118	149	3.6	5454	293	1.1	11.9	36.4	135	98	1	1.9	322	48	324	7	1	1	1	53.1740203892216
6620	0	32.3047	1	1	0	1	0	74.3784	15.3919	36.695	97.9189	38.6	12.6	167	29.6	16	2.6	7.2	111	140	4.7	7606	162	1.9	19.8	34.5	44	39	0.5	2.9	433	44	265	8	0	1	1	52.2386512340866
8080	0	41.6233	1	0	0	0	0	71.1	14.4375	37.4917	99	41.2	13.8	321	10.3	15	4	8.2	101	134	4	9713	292	1.2	13	26.3	23	23	0.6	1.5	200	45	385.714	4	0	1	2	52.4088509612806
8080	1	28.3447	0	0	0	1	0	74.7586	19.9792	35.9589	98.5517	34.5	11.2	221	15.7	123	2.6	8.1	107	141	3.8	1470	233	5.3	48.7	48.2	44	40	2.5	1.6	95	31	190	14	1	1	2	59.085295574586
6620	0	26.4802	0	0	0	0	0	118.432	35.1136	35.9214	93.3182	48.2	16.2	241	4.7	40	3.1	7.6	114	145	4.9	1665	692	1.9	20.2	50.1	34	85	0.5	4.6	90	37	200	5	0	1	1	60.1727063134313
16000	1	23.0204	0	1	1	1	0	80.125	20.4231	35.4994	98.5	36.6	12.9	59	3.4	36	3.4	9.5	96	132	5.1	1470	195	2.8	29.2	56.8	61	138	0.8	8.1	124	49	206.667	15	1	1	3	57.9508348811399
6620	1	23.4375	1	1	0	0	0	62.04	18.3654	36.6683	99.08	36.1	12.4	327	13.2	12	3.1	8.4	113	144	3.9	1865	199	1.1	12.2	52.5	21	25	0.3	2.1	496	44	496	4	1	0	1	53.135141079734
8080	1	26.3892	0	0	0	1	0	97.1786	26.4655	38.2178	97.25	26.2	9.1	111	12.3	78	3.9	10.9	115	147	5.5	6716	499	1.3	14.7	72.8	26	52	3	1.4	174	57	174	16	0	1	2	56.2750369940047
6620	0	30.4272	0	1	0	1	0	111.966	24.7069	37.7746	99.8276	39.5	13.5	206	6.6	24	3.1	8.8	120	144	4	1741	235	1.7	19	39.6	30	57	0.3	2.9	197	53	296.667	6	0	1	1	58.3808480167528
5109.32	0	21.3839	0	0	0	1	0	79.75	15.7069	37.2778	100	30.1	9.4	328	18	14	3.3	8.1	111	141	4.6	6716	216	1.4	15.4	31.4	64	96	0.6	1.6	330	59	307.5	3	0	1	1	57.0378585005175
4971.22	0	22.4088	0	1	0	0	1	82.8387	17.3548	36.7791	94.5484	27.7	8.4	247	8.8	22	3.5	9.1	97	130	4.1	6716	416	1.1	12.3	27.5	92	47	1.1	11.4	444	59	320	3	0	0	2	57.2301253246417
8080	1	26.5731	0	0	0	0	0	92.3704	19.375	34.8	99.5926	49	17.4	293	25.4	11	3.9	9.6	109	141	4	1741	184	1.3	14.6	32.6	400	312	0.5	5.1	247	40	617.5	4	1	1	2	57.2712268516883
16000	1	29.3028	1	1	1	0	0	83.6226	20.9	36.44	97.48	31.2	10.6	180	17.9	52	2.8	7.2	110	143	4.5	1470	91	1.6	17.6	77.6	30	22	1	13.9	479	60	460	14	1	1	3	53.1732106391936
6620	0	36.4195	1	0	0	1	0	94.1111	20.5179	37.3343	96.8846	29.6	10.2	191	11	18	2.6	8.1	108	138	4.4	9713	286	1.4	14.8	30	80	29	0.7	2.6	390	44	255	7	0	1	1	54.4481332490904
8080	0	32.0982	1	0	0	1	0	84.5769	18.6296	38.0838	96.6923	32.9	10.3	78	106.1	40	3.5	7.9	105	141	5.2	6716	266	1.4	15.4	33.7	10	17	1.5	0.9	87	63	160	10	0	1	2	54.5449557371065
6620	0	32.872	0	1	1	0	0	83.125	15.4	36.7713	92.4167	45.8	14.1	49	11.1	71	2.8	8.3	102	142	3.9	1665	151	2.9	31.3	86.7	2041	740	0.5	1.4	216	77	360	12	0	1	1	60.8261149283054
8080	1	24.5329	1	1	0	0	0	77.34	27.7549	37.7543	97.8571	30.7	9.3	410	26	16	1.4	9	109	145	4.5	5454	371	1.4	14.8	63.3	33	20	0.4	3.3	215	68	358.333	6	1	1	2	51.6521579485852
8080	1	23.0533	0	0	0	0	1	93.1525	20.1786	37.2483	98.4615	36.9	12.7	242	48.2	22	4	9.8	110	141	6.9	5454	243	1.3	14.5	31.6	375	382	0.3	6.3	487	41	1217.5	14	0	1	2	53.8750655528923
6620	0	31.9922	0	0	0	1	0	88.9333	20.7581	36.6514	99.5	29.8	9.4	456	12.6	35	2.3	7.7	104	135	4.4	5454	200	2.3	24.6	33.2	13	31	0.8	1.8	296	30	296	5	0	1	1	51.6521579485852
4794.53	0	25.9259	0	0	0	0	0	80.9	19.129	36.7978	95.9667	42.1	14.5	175	32.9	19	2.7	8.7	111	138	4.6	6716	194	1.4	15.8	34.1	19	54	0.6	3.9	324	41	204.286	5	0	1	1	56.5308398810767
6620	1	16.7071	1	0	1	0	0	110.857	21.5806	37.0486	93.7083	40	11.7	227	15.4	39	3.8	9	104	138	5.7	5454	239	4	39.2	60.3	807	3694	0.6	8.3	456	71	786	11.5	0	1	1	56.5170708229995
2542.08	0	54.7179	0	1	1	0	0	96.7857	19.1786	36.6133	97.5	24.4	8.4	176	35.6	18	1.9	8.7	95	120	4	7606	152	1.6	16.7	36.4	24	153	0.9	5.1	552	48	349	9	0	1	1	56.4711872001256
6620	0	30.2716	0	0	1	0	0	76.1875	26.8971	37.4875	96.5758	32.9	11	105	10.4	14	2.5	7.3	110	137	4.8	9713	141	1.2	12.7	33.5	30	35	0.6	1.6	230	38	460	7	0	1	1	57.1281590161752
6011.95	0	28.5156	1	1	1	0	0	92.5556	27.8214	36.8586	99.84	37	10.9	237	14.4	39	2.7	8.5	114	142	4.7	1665	302	1.1	11.4	27.7	85	121	1.3	3.8	355	73	308.333	5.33333	0	1	1	60.1727063134313
8080	0	29.7153	1	0	0	0	0	98.4286	20.3333	37.3835	97.5476	23.7	8.2	17	14.1	15	2.7	6.8	117	147	3.7	1865	491	2.2	23.4	30.9	9	11	0.2	1.1	315	72	352	9.33333	0	0	2	52.847705143355
16000	1	28.3987	0	0	0	0	0	103.969	25.7424	37.0071	96.4062	32.7	11	110	23.1	26	2.3	8	109	142	4.8	7606	305	1.5	16.2	37.1	134	124	0.7	4.7	237	48	474	15	0	1	3	56.7028802362601
16000	1	46.2839	1	0	0	0	0	86.4545	11.0714	37.05	99.2273	43.1	13.4	206	42.8	22	2.7	8.3	103	138	4.6	6716	340	1.8	19.1	48.5	166	265	1.1	12.8	563	87	705	9	0	1	3	57.3288350446253
8080	1	20.8117	0	1	1	0	0	80.7742	23.4758	34.3143	98.5091	42.4	13.1	172	21.5	21	2.9	8.3	109	138	3.8	1865	113	1.4	15.6	150	595	719	0.5	5.6	350	28	350	11	1	1	2	54.8533959345432
16000	1	22.535	0	0	0	0	0	80.6923	18.12	36.0115	98.5769	43.4	14.8	213	54.7	14	2	8.3	109	140	4.9	1665	184	2.9	31.6	150	15	53	1	9.1	289	66	383.607	10	0	1	3	57.3059602006681
6620	0	27.1731	0	0	0	0	0	126.536	28.7679	37.615	97.8929	31.2	8.5	797	27.3	34	2.2	8.2	103	133	6.2	1665	1167	1.3	14.9	33.4	16	22	0.4	4.2	347	39	462	4.5	0	1	1	58.5770391555604
5354.26	0	39.8199	1	0	0	1	0	81.6207	15.5185	36.0736	97.6552	31.1	10	212	25.4	41	3.3	8.5	113	145	5.1	6961	262	1.4	15.5	30.2	20	67	1.3	1.6	470	42	327	7	0	1	1	59.4673231109534
16000	1	43.1765	0	0	0	0	0	76.08	18.42	37.3475	95.68	45.7	13.7	291	18	10	2.4	7.6	107	136	5.3	5454	709	1.5	16.8	28.5	44	56	0.6	1.5	325	38	270	10	0	1	3	53.4822600360967
16000	1	47.1226	0	0	1	0	0	105.586	27.129	37.572	97.4138	38.6	12.8	72	47.8	29	2.6	8.6	104	140	4	1865	257	2.2	24.3	66	183	463	0.81002737742661	10.4	132	44	330	20	0	1	3	51.3315774284637
4872.65	0	23.3026	1	1	0	1	0	92.9259	24.2222	37.5943	97.5714	26.5	8.8	438	36.4	45	4.4	8.4	92	145	3.3	1865	472	1.2	13.4	28.5	23	56	0.7	5.5	70	58	120	5.5	0	1	1	51.2448339715954
8080	0	26.6065	1	1	0	0	0	102.68	27.32	36.9733	96.4167	30.2	9.2	179	11.1	74	2.1	7.8	104	134	5.1	9713	765	1.1	13.4	36	44	57	1.01588656920079	5.7	447	35	297.5	5	1	1	2	51.174597288598
8080	1	15.1925	0	0	1	0	0	89.5667	24.3667	36.7386	96.3667	32.9	10.8	358	12.3	22	3.1	8.7	115	141	4.6	1665	666	1.3	14.3	24.2	23	30	0.2	2	425	28	164.286	5	0	0	2	58.8902903579982
6620	0	31.6082	0	1	1	1	0	71.4516	24.4595	37.1343	99.4333	45.5	15.2	217	22.1	19	3.8	8.3	115	145	5.5	6961	214	1.1	12.4	31.6	239	323	0.6	4.6	639	44	367.5	11	1	1	1	54.2135868068422
8080	1	29.1363	1	0	0	1	0	87.0455	20.3478	36.675	96.4118	44.4	13.9	194	11.1	36	3.3	8.2	107	140	4.7	7606	169	1.4	15	42	17	33	0.6	1.6	125	59	158.333	8	0	1	2	60.1727063134313
8080	1	22.4277	1	1	0	0	0	92.7692	18.4643	36.4775	98.0741	30.2	9.8	112	12.9	14	3	8.5	107	138	4.3	6961	230	1.6	17.4	38.7	77	62	0.4	2.3	378	51	378	5	0	1	2	59.1376837335868
5210.79	0	23.7975	1	0	0	0	0	75.6429	17.0517	37.2786	98.5862	39.8	14	237	11.4	16	2.9	8.2	108	141	3.8	7606	779	1	12.2	24.4	17	36	0.2	1.4	178	35	314	7	0	1	2	59.049519070069
2370.67	0	32.256	1	1	0	0	0	78.6207	19.2414	36.785	95.4138	21.2	6.9	30	1.2	49	2.5	7.7	113	139	4.3	1665	350	1.7	18	29.7	18	14	1.1	3.3	117	26	164	11	1	1	2	53.3909022559093
6620	0	31.9919	0	1	0	0	0	103.862	28.4118	36.0143	87.6129	35.3	11.3	182	12.9	20	1.9	7.3	115	150	4.8	1665	155	1.8	19.7	44.3	24	37	0.4	11.3	216	74	216	9.5	0	1	1	58.3296982506576
6620	0	30.138	1	0	0	1	0	101.132	15.3947	36.2683	99	30.3	9.8	341	17	48	2.3	9.1	113	139	5.9	7606	401	1.5	17	35.7	92	24	0.8	1.9	384	38	460	6	0	1	1	55.0900955415471
6369.76	0	26.5744	1	0	0	0	0	61.875	17.54	36.9375	99.5833	30	9.8	131	8.4	16	2.9	7.7	106	141	3.9	6961	195	1.1	11.6	50.2	26	153	0.3	0.8	200	41	460	6	0	1	1	56.3652315135153
8080	1	18.5185	1	0	0	0	0	78.4194	19.3571	36.89	97.5185	29.5	10.5	297	19.2	7	3.3	9	102	131	4.3	6716	235	1.5	15.8	35.2	13	348	0.3	6.5	513	57	170	9	1	1	2	55.0387833682064
6620	0	26.5731	1	1	0	0	0	116.143	23.2143	37.3062	96.5312	36.2	12.4	254	38.8	19	2.7	9.2	110	139	4	9713	275	1.5	16.4	42.5	23	33	0.3	1.5	50	41	125	8	0	1	1	57.3691918169013
8080	1	25.883	0	0	0	0	0	126.429	17.1129	36.9167	98.8696	34.9	11.3	278	42.2	48	1.9	7	108	139	4.2	1665	114	1.7	19.2	37.9	19	26	0.6	2.1	154	29	385	9	0	1	2	46.3600882951405
16000	1	22.8571	0	0	1	1	0	122.026	19.2875	37.3127	98.1282	42.3	13.3	418	4.9	50	3.4	9.2	107	137	5.8	1470	472	3.6	36.4	29.9	52	98	0.6	5.8	393	46	412.5	8	0	0	3	55.0282396047842
3230.23	0	26.9972	1	0	0	0	1	112	20.1818	36.7867	97.875	28.4	9.4	289	23.6	74	3.4	10.7	106	139	7	1665	834	1.8	19.9	30.9	2513	2821	0.3	4.8	238	49	476	14	0	1	1	56.0018612354419
2019.43	0	28.2461	1	1	0	1	0	66.75	14.725	36.575	96.7	28	8.5	317	6	85	2.6	8.5	98	143	4	1865	458	4.6	48.7	35.5	38	36	2.3	2.6	166	39	212	7	0	1	1	48.5008159627288
6620	0	39.9612	1	0	0	0	0	77.4762	22.0455	37.2587	97.4524	42.3	13.6	157	18.7	40	3	9.2	94	132	3.8	1470	265	1.2	13.5	35.8	19	38	0.7	1.9	150	46	300	5.5	0	1	1	49.364908601702
4248.39	0	25.3444	0	0	0	0	0	74.7333	17.2121	37.4043	99.7667	34.4	12.1	227	11.4	13	3.8	8.5	108	140	4.5	6961	220	1.2	14.3	31.9	280	48	0.6	3	436	42	460	4	0	0	1	56.9588776805549
8080	0	26.0044	0	1	0	0	0	60.3548	21.1562	36.915	99.6774	24.2	7.7	558	13.4	49	2.7	8.1	110	144	5.2	1470	404	1.2	13.3	31.5	42	24	0.99195171303631	1.2	385	74	366	6	0	1	2	57.3428534639626
6620	1	27.7008	1	0	0	0	0	112.2	24.65	36.9145	93.95	32	10.8	99	8.9	5	3.3	9	100	137	3.8	1665	223	7.1	75.9	105.2	295	327	0.3	5.5	229	41	206	12	0	1	1	54.0865493908191
8080	1	25.7443	1	1	1	0	0	104.484	18.8594	36.9533	95.3548	47.2	14.7	185	18.5	46	3.2	7.6	100	132	4	5454	706	1.5	16	32.2	4064	4477	0.842615694426635	5.6	471	94	471	7	0	1	2	53.5470637488946
6620	0	37.6378	1	0	0	1	0	89.7917	29.04	36.685	91.96	27.9	9.2	495	19.3	24	2.2	8.3	105	141	4.1	7606	823	1.4	14.7	46.7	124	24	1	10.9	476	48	422	4	0	1	1	51.7836133161683
5147.71	0	29.3524	1	0	0	0	1	98.5714	21.3103	38.0011	94.2273	32.6	10.3	234	8.7	20	3.4	8.3	106	140	4.6	7606	337	1.3	14.6	29.2	10	16	1	1.5	386	58	386	7	0	1	1	54.8328501872578
8080	1	22.0932	0	0	1	0	0	69.5667	15.6912	36.68	98.9677	35.1	11.7	408	17.4	21	3.5	8.4	114	144	4.2	7606	275	1.2	12.9	30.8	156	239	0.6	1.6	165	33	412.5	8	0	1	2	55.4653842706411
3298.26	0	22.1367	1	0	0	0	0	122.385	13.8462	35.9875	87.5	33.5	9	177	20.1	66	2.9	9	100	131	6.5	1470	672	1.2	13.6	38.4	10	15	0.765872665033467	1.4	67	32	250	8	0	1	2	54.0552799110539
6620	1	22.0119	1	0	0	0	0	109.143	24.1607	37.445	99.2593	33	11.5	257	13.7	8	4	8.9	104	139	3.5	5454	228	1.1	11.9	29	42	59	0.4	2.1	235	36	470	6	0	0	1	57.2262283086724
3136.22	0	31.0401	0	0	0	0	0	84.9	18.3049	36.84	99.375	36.3	12.2	180	6.9	11	2.6	8.9	108	140	3.7	6716	281	1.5	15.5	54.9	22	54	0.3	2.2	221	40	457.5	9	1	1	1	60.0346935105738
-127.435	0	21.6441	1	0	0	0	0	80.6364	19.2273	36.5567	99.7727	25.7	8.9	238	8.8	76	2.6	8.3	104	140	4	1470	237	1.3	14.4	69.1	285	22	2.1	1.6	129	50	140	4	0	0	1	56.8315052902633
8080	1	20.4591	1	1	0	0	0	102.2	18.3226	36.4567	97.5667	32.7	11.7	138	12.1	20	2.7	8.5	114	141	4.5	5454	179	1.4	16.1	42.6	35	15	0.9	3.5	409	46	226	11	0	1	2	58.4501883884147
8080	1	22.4719	1	0	0	0	0	119.436	24.6222	37.4584	97.9778	29.7	9.5	481	47	23	2.4	8.8	104	138	4.3	7606	251	1.7	18.3	32.7	37	90	0.6	1.8	213	70	426	9.5	0	1	2	47.6578841068461
8080	1	23.5429	0	0	0	0	0	72	14.8214	36.2571	98.9259	37.4	13.1	248	9.4	12	3.7	8.7	106	138	4.2	6961	230	1.1	12.8	26.8	32	116	0.3	0.9	220	43	442.5	4	1	1	2	55.8576053772983
-881.784	0	25.3685	1	0	0	0	0	85.1	18.5312	36.3883	99.2667	38	11.8	332	11.6	37	3.5	8.8	97	137	4.6	1665	248	2.8	28.7	38	27	59	1	1.1	180	38	360	6	0	1	1	53.0151201958403
8080	0	26.2277	0	1	0	0	0	72.1667	13.8548	36.62	99.2667	40.2	14	235	8.4	17	4.1	8.4	104	138	4.7	6961	285	1.1	13	26.4	22	19	0.4	0.8	144	51	305	5	0	1	2	59.6187968527646
16000	1	30.2992	1	0	0	0	0	72.3947	15.2973	36.9757	99.5676	33.8	11.1	182	17.6	24	4	9.9	109	143	4.1	1865	303	2.3	25.7	38.3	19	51	0.7	3	407	52	344	6	1	1	3	55.5953023849009
16000	1	25.5902	1	1	0	0	0	77.2	27.0405	36.7171	96.8889	39.3	13.3	162	17.6	24	3.8	10.2	103	142	5.7	9713	387	1.3	14.1	26.6	41	77	0.7	5.6	277	52	316	14	0	1	3	59.0663251483546
6521.36	0	28.3447	0	0	1	0	0	80.0385	27.0893	35.28	99.55	49.5	16.1	287	29.4	18	3.5	7.8	109	143	5.4	1741	282	1	11.3	113.5	139	243	0.3	3.7	322	39	322.5	8	0	1	1	57.4641625335711
6620	0	25.7469	1	0	0	0	0	86.1304	23.2	37.939	96.3043	46.9	16.4	264	33.3	13	3.6	9	117	156	3.8	1470	150	1.3	14	29.4	25	268	0.8	2.5	113	34	226	10	1	1	1	55.0950238689013
1014.51	0	26.7759	0	0	0	0	0	83.6786	16.5357	35.89	97.1071	42.2	14.6	253	6.1	9	4.6	9.7	108	143	3.9	7606	189	1.1	12.8	32.2	82	47	0.3	1.4	111	34	352	2	1	0	1	56.3967872815741
8080	0	29.9383	1	0	0	0	0	62.8125	28.3333	36.9267	96.4138	45.7	13.9	277	31	25	2.1	8.7	118	147	4	5454	457	1.4	15.3	150	128	163	0.6	12.7	160	72	228.571	12	0	1	2	60.5754371075215
6620	0	27.5911	0	0	0	0	1	94.3542	18.0833	36.925	95.25	32.1	10	326	13.2	20	2.4	8.8	104	139	4.1	6716	371	2	21.8	31.1	12	16	0.5	1	142	42	307.5	5	0	1	1	50.4701264821924
8080	1	19.2628	0	1	0	0	0	85.4615	21.2105	37.3689	99.1111	44	14.5	248	23.2	19	4.7	8.8	112	143	4.4	7606	221	1.2	13.6	28.9	92	142	0.4	1.1	144	37	360	7	0	1	2	56.7811121525709
8080	0	30.0346	1	0	0	0	0	77.619	16.2955	36.7043	95.8636	37.9	11.9	109	21.2	19	3.3	8.5	107	143	3.6	7606	218	1.4	15.8	31.4	273	22	1	2.6	399	39	214	9	0	1	2	47.3424977902718
8080	1	20.0474	1	0	0	0	0	75.68	24.08	35.9462	96.28	42.1	13.8	192	7.7	18	3.5	9.3	109	143	5.4	6961	244	1.2	13.7	29.4	536	44	0.7	4.5	521	59	521	11	1	1	2	47.8506113973678
8080	0	40.666	0	0	0	0	0	75.9048	26.1905	37.51	98.6	28.4	9.7	120	18.3	14	2.4	8.3	113	144	4.7	7606	163	2.1	22.9	31.3	2576	473	0.7	4.6	439	59	265	12	0	1	2	55.6111845543075
6330.71	1	24.3418	1	0	1	0	0	83.28	21.6875	37.5733	98.76	35.4	11.7	213	32.6	35	4.1	8.4	113	139	5.3	1665	474	1.5	16.3	27.9	568	347	0.9	2.5	148	52	350	8	0	1	1	54.0837935794343
6620	0	42.5606	1	0	0	1	0	87.4062	20.7969	37.7683	95.4688	52	15.7	693	45.8	31	3.4	9.1	94	136	4.9	1470	278	1.3	13.6	67	18	77	1.05333113345368	3.8	230	51	460	11	1	1	1	57.5139474395089
6620	0	28.9993	0	0	0	0	1	87.0256	19.0366	36.6382	98.7692	34.4	11.5	153	2.1	13	2	7.9	117	148	5.1	6961	195	1.1	13	29.1	62	55	0.1	1.6	178	43	356	4	1	1	1	55.0282396047842
6620	0	29.8606	1	0	0	0	0	86.5	25.6818	36.7509	97.1364	44.8	15.3	122	15.6	17	2.7	8.7	108	143	4.7	6961	266	1.8	20.1	37	79	236	1	4.6	554	85	182	10	0	1	1	60.0682961438086
2984.3	0	15.625	1	0	0	0	0	85.0435	24.62	37.0243	99.7826	33.6	11.2	201	15.6	12	3.4	8.2	117	148	5.3	1665	180	1.2	12.5	46.5	12	232	0.4	1.9	221	32	590	3	0	0	1	50.4391360961501
5112.62	0	32.6439	0	0	1	0	0	100.538	23.4815	37.1812	97.8077	25.2	8	56	12.7	52	2.8	9.4	117	148	4.5	6961	366	2.4	25.8	50.9	43	85	0.3	1.6	145	45	290	11	1	1	2	55.879907739502
1853.34	0	23.9446	1	1	0	0	0	74.4762	25.05	37.24	95.2632	32	9.5	148	22.4	45	4	9.5	105	137	6.5	2542	107	2.1	23.1	139.3	321	505	0.9	1.8	47	23	85	4	0	1	1	58.3462848760093
8080	0	23.6836	0	0	0	0	0	118.758	19.9394	37.656	93.9091	33.1	11.3	123	1.7	11	3.3	7.5	101	132	3.6	1665	348	1.6	17.3	29.3	214	127	0.6	2.5	193	49	402.5	7	1	1	2	52.4524003355344
3899.84	0	29.3695	0	1	0	1	0	79	16.7333	36.7967	98.3125	37.6	13	243	11.5	30	1.5	7.6	111	139	4.8	6716	594	1.2	14.1	40.7	124	130	0.7	3.5	439	46	232	5	0	1	1	60.1727063134313
8080	1	29.8979	1	1	0	0	0	87.8261	23.4348	37.4567	99.9565	38.8	13.1	247	25.9	10	3.8	7.9	111	140	4.2	7606	366	1.3	13.8	27.4	23	22	0.2	0.9	327	46	514	5	0	0	2	52.0970356175971
6620	0	30.8673	1	0	0	0	0	88.4231	16.7407	37.129	96.5	32	11.5	249	12.7	10	2.4	7.9	102	133	4.7	5454	239	1.1	12.4	30.9	28	50	0.6	3.5	119	39	262.5	5	1	1	1	57.1625960759533
-1092.82	0	26.4626	0	0	0	0	0	79.52	22.88	36.8343	93.32	30	7.9	420	46.4	62	2.7	8	101	133	5.4	6961	660	1.9	20.9	20.1	67	71	0.4	5.9	363	54	465	8	1	1	2	47.971056763102
-2020	0	25.2493	0	0	0	0	0	53.3571	16.6724	35.8919	99.1786	36.2	11.9	394	21.8	142	2.5	7.7	109	142	5.1	9713	348	1.3	15.3	42.3	22	49	0.5	1.4	322	44	373.333	10	0	1	2	52.4491449707165
6620	1	21.9671	0	0	0	0	1	72.9231	14.098	36.3475	98.7115	50.4	16	447	23.4	7	3	7.9	115	142	4.1	1470	213	1.7	19	58.2	16	131	0.3	2.2	237	39	322.5	4	0	1	1	51.9111799950306
8080	1	22.6956	0	0	1	0	0	81.2222	22.2717	36.55	99.4667	28.3	10	158	9.4	28	3.2	9.2	105	144	4.3	1665	217	2.1	22.9	53.1	58	266	1.11120221712484	13.1	126	38	126	17	1	1	2	58.4293308152045
1460.7	0	23.7738	1	0	0	1	0	78.16	17.8519	37.1156	98.16	30.7	9	535	16.2	33	2.1	8.6	114	140	4.2	1741	282	1.8	19.2	27	353	493	0.6	4.1	414	44	425	11	0	1	1	54.4639278580575
8080	1	26.8734	1	0	0	1	0	70.2692	26.2679	33.25	94.5385	32.9	9.8	579	20.8	136	2.6	8.8	107	138	4.5	1665	827	1.9	19.6	41	17	29	1.3	5.3	216	49	216	15	1	1	2	55.5156818981546
8080	0	28.3675	0	0	0	0	0	101.107	17.3889	37.2075	96.2609	32.2	10.1	239	12.5	13	3	8.1	110	141	4	7606	729	1	10.9	25.6	42	269	0.3	1.5	169	50	256.061	6	0	1	2	59.9072369937697
8080	1	22.8571	1	0	0	0	0	55.1667	16.84	37.12	98.9583	36.5	12	157	9.5	27	3.9	9	110	144	4.2	9713	376	2	21.6	30.9	56	50	0.7	3.5	433	41	433	8	0	1	2	57.8094096309414
6620	0	37.6471	1	0	0	1	0	73.6923	16.7037	37.1867	96.9615	38.5	13.5	402	19.1	29	3.6	8.7	105	139	4.1	9713	603	1.2	13.6	23.7	17	163	0.9	2.3	258	46	516	7	1	1	1	58.1246789793619
16000	1	29.3848	0	0	1	0	0	124.56	20.5517	37.7044	96.5357	33.2	11.6	135	17.6	62	2.4	7	128	149	4.2	6961	293	2.3	23.8	39.3	31	98	0.4	1.6	79	35	79	11	0	1	3	59.8565644832516
3878.33	0	23.2426	0	0	0	0	0	108.962	24.8462	36.9443	96.9231	42.2	14.5	396	30.4	6	3.6	8.9	107	141	4.7	7606	172	1.1	11	42.6	280	30	0.4	1.1	114	37	398	2	0	0	1	59.0659352901564
3429.16	0	20.9055	1	1	0	0	0	91.1111	19.2963	36.566	96.7692	27.8	8.6	221	12.3	65	3	8.3	106	140	5.5	6716	251	1.5	16	26.4	14	58	0.835900767644432	4.3	341	85	319	4	0	1	1	55.517640868933
6620	0	49.9378	1	0	0	0	0	94.9091	17.8529	37.185	96.0588	40.4	14.3	92	7.1	10	4	9.1	105	140	4	9713	417	1.3	14.2	39.2	37	63	0.5	1.3	320	54	320	9	0	1	1	47.7519794030285
8080	1	21.1073	0	0	0	0	0	86.8667	15.2069	36.9312	97.3214	34.2	10.5	995	32	7	3	7.7	102	138	6.6	7606	1123	1.1	12.4	33	22	77	0.3	0.8	155	56	344.444	4	0	1	2	54.9075609657765
8080	1	21.303	1	0	0	0	0	93.05	15.5	37.1283	97.6842	53	16.8	261	22.3	10	3.7	7.6	109	145	3.5	6716	418	1.1	12.4	27.1	174	156	0.2	3.2	426	39	426	9	0	1	2	56.033778812512
8080	0	26.6449	1	1	0	1	0	70.8846	17.6296	37.1337	96.4444	37.2	12.3	319	20.3	56	2.6	9.5	97	137	5.7	1865	652	1.3	15	142.8	280	47	1.8	0.8	74	58	90	9	1	1	2	51.9265033890329
8080	1	22.9591	1	0	0	0	0	95.6667	17.4559	37.1031	96.8846	30.5	10	197	19.5	26	3.2	8	113	138	4.2	1665	186	1.9	20.5	34.2	59	26	0.6	3.6	434	46	328	9	0	1	2	51.940782221526
16000	1	27.0552	1	0	1	0	0	79.8667	18.5536	36.9712	95.8889	40.4	13.4	173	31.5	36	2.9	8.3	109	142	4.6	1665	240	1.7	18.2	43	740	683	0.6	5.4	328	75	546.667	14	1	1	3	47.4324803208538
6620	1	22.0522	0	0	0	0	0	88.75	23.5588	37.6262	95.9032	27.6	9.2	218	16.3	49	1.8	8	104	141	4.6	6716	451	1.6	17.8	35.8	51	122	0.8	3.6	132	44	238	13	0	1	1	53.8512017054304
1456.4	0	29.0367	0	0	0	0	0	80.5217	19.2273	37.4514	93.9545	40.2	13.5	115	16.2	14	3	8.5	103	139	4.4	1470	367	1.4	15.5	117.4	81	123	1.1	12.1	300	63	668	4	0	0	1	52.9024828305023
8080	0	36.6115	1	0	1	1	0	93.3913	22.5652	36.6443	92.6957	40.8	13.4	55	8.3	43	2.6	8.1	105	132	5.5	7606	335	2.5	26.1	40.7	25	48	1.2	6.4	73	35	464	9	1	1	2	56.898604789474
6620	0	40.8724	1	1	0	0	0	75.9787	19	37.6978	90.25	31.2	10.6	264	28.2	17	3.8	7.5	98	141	3	7606	709	1.8	19.3	28.3	15	43	0.5	1.1	61	78	93.3333	6	0	1	1	50.4701264821924
6620	0	34.6382	0	0	0	0	0	84.4348	18.5192	37.227	97.5652	31.3	10.4	240	33.5	47	2.7	7.2	101	134	5	1470	591	1.4	15.4	36.5	515	117	0.9	3.3	314	55	198.333	11	0	1	1	49.4423620149209
5427.08	0	25.698	1	0	0	1	0	86.3077	16.0556	36.7485	98.9259	31.4	11	155	12.8	9	2.8	7.9	110	138	4.6	6716	128	1.6	17.3	46.6	23	107	0.7	4.6	656	62	407.5	9	0	1	1	52.4009195189302
16000	1	22.8191	0	0	0	0	1	115.344	20.5625	36.8171	93.5312	39.1	13.2	135	15.6	19	3.4	8.7	103	137	4.6	6716	457	1	11.2	26.3	36	91	0.8	2.2	81	23	109	6	1	1	3	58.1002825209961
16000	1	41.4016	1	0	1	0	0	100.733	21.8444	36.7946	96.3111	25.3	8.8	80	15.2	13	2.9	8.8	107	138	4.8	1665	165	5.1	54.5	61.7	20	120	1	1.7	50	35	73	15	1	1	3	55.082226269755
6620	0	21.6358	0	0	0	0	0	79.5769	21.9259	38.125	98.2	47.4	15.3	369	11.4	44	3.9	7.4	108	137	4.3	1665	477	1.5	16.1	24.4	18	23	0.8	2.2	171	41	220	12	1	1	1	55.0427977590222
6620	0	30.6793	0	0	0	1	0	98.9565	19.28	38.3211	98.5417	41.7	14	119	12	14	3.2	7.8	109	142	4.4	1665	802	1.3	14.3	27.8	30	74	0.5	2.3	131	38	252.5	4	1	1	1	57.2730669560666
8080	0	42.8219	0	0	1	1	0	81.4211	13.1579	36.5871	99.0526	28.6	9.4	1237	45.9	44	2.6	8	98	131	4.6	1741	366	2.7	27.3	38.3	16	49	0.9	4	223	51	330	6	0	1	2	48.6263285416111
8080	1	23.4734	1	0	0	0	0	97.4828	17.2419	37.0171	94.3214	39.9	12.7	86	8.4	16	3.1	8.3	112	141	4.3	1741	107	1.3	14.5	93.8	25	110	0.2	1.5	269	38	285	9.5	0	1	2	57.5981086897145
6620	0	28.0899	1	1	0	0	0	72.5333	16.8472	36.6788	98.3	36.7	12.7	170	13.2	18	3.3	8.4	102	134	4.2	5454	112	1.3	14.5	25.9	15	67	0.6	1.7	233	49	332.857	5	1	1	1	54.5440670444295
6620	0	26.0384	0	0	0	0	0	66.2308	23.7692	36.9586	95.1154	30.4	9.8	106	6.6	21	2.8	8.2	101	137	4.3	3514	740	2.4	26.2	56.6	56	12	0.9	0.9	175	41	98.3333	3.5	0	1	1	58.0011268345719
6620	0	32.7449	1	0	0	1	0	79.6667	14.4167	36.8417	94	41	13.4	181	15.8	32	4.3	8.7	100	138	4.1	9713	729	1.1	11.9	28.1	79	40	1.1	2.9	210	63	133.75	6	1	1	1	55.8281891990679
6620	0	47.7769	1	1	1	0	0	84.4074	21.75	37.0471	94.5926	44	13.8	198	18.5	69	4.5	8.7	96	134	5.1	5454	201	1.4	14.5	31.5	4286	5738	0.5	1.3	85	76	85	14	0	1	1	53.2196201991344
8080	1	26.1224	0	0	1	0	0	109.96	23.9074	37.7413	95.6	44	14.2	440	26.1	17	2.9	8.3	112	143	5.2	1665	366	1.4	14.9	34.6	36	69	0.5	4.3	213	64	213	13	0	1	2	57.0755121197905
8080	0	26.2773	1	0	0	1	0	63.7073	14.9146	36.521	99.3171	36	11.7	153	14.8	35	3.3	8.5	109	145	3.9	6961	73	1.3	13.9	31	22	29	1	1.3	195	45	390	10	0	1	2	59.6712458145574
6620	1	24.0955	0	0	0	0	0	82.225	23.48	36.5329	98.28	37.6	12.4	307	6.9	12	3.3	9.3	97	140	3.6	1865	469	1.1	11.7	31	8	18	0.6	5.5	235	54	358.333	2	0	1	1	57.9344670797802
8080	1	22.5502	0	0	1	1	0	75.1	20.3387	36.4091	99.9667	24.6	8.3	162	15.4	24	1.7	7.6	102	134	3.4	7606	338	1.5	16.6	28.7	134	10	0.4	1.8	198	34	565.714	7	0	1	2	56.0791353997774
6620	1	34.0192	1	0	0	1	0	117.483	25.0172	37.991	95.931	43.8	13.3	717	7.5	30	4.1	10	109	144	4.8	1665	329	3	30	75.7	37	27	0.5	4.2	177	49	210	7	0	0	1	58.4936904753277
3862.24	0	41.2735	1	0	0	0	0	115.25	41.3333	38.2843	94.0238	36.5	13	449	22	19	4.3	8.4	97	132	4.2	7606	644	1.4	15.6	26.7	83	130	0.8	1.6	92	33	300	5	0	1	2	54.7144843173899
6620	0	67.0054	1	1	1	1	0	98	24.6154	37.0971	95.92	35.6	10.6	155	19.7	58	2.6	8.3	91	132	5.4	5454	677	1.4	15.3	31.1	26	48	1.14252102499057	2.4	156	61	195	19	1	1	1	56.1636334177348
3887.26	0	46.655	0	0	0	0	0	113.094	22.2812	38.005	95.3125	30.8	10.1	474	24.4	14	2.7	8	100	136	4.1	1470	652	1.4	16	32.6	27	67	0.5	2.9	311	43	358.333	2.66667	0	1	1	55.5112099483975
2756.09	0	44.9827	1	1	0	0	0	118.308	25.8571	38.3233	95.3333	34.9	10.7	188	10.9	19	3.2	7.9	102	138	4.5	5454	374	1.3	13.3	27.8	74	77	0.5	1.4	89	58	178	7	0	1	2	58.0803803698634
-4000	0	21.2084	1	0	0	1	0	101.692	18.6923	36.4529	99.8	22.7	7.4	552	24.4	34	1.7	7.8	104	130	5.9	1470	87	1	11.2	31.8	14	15	0.9	3	207	12	488.571	7	1	1	3	52.5767708162841
6620	1	19.487	0	1	0	0	0	120.704	23.1852	37.2422	99.52	35.3	11.8	279	13.7	21	2.9	8	104	137	4.2	1665	572	1.2	13.5	43.2	111	48	0.7	3.6	495	56	495	2	0	1	1	58.8238245751662
8080	0	29.7521	1	0	0	0	0	101.222	17.2857	38.0187	99.5926	32.5	10.3	248	12.5	15	2.4	7.3	105	136	3.8	5454	417	1.3	14.8	26.4	608	345	0.5	2.6	191	49	380	4	0	1	2	53.0816512579456
6298.6	0	24.2424	1	0	0	1	0	71.9583	21.125	35.7	99.25	28.9	9.5	208	5.4	11	3.4	8.4	105	139	4.7	3745	530	0.9	11.4	34.7	9	16	0.3	0.8	138	41	270	6	0	1	1	51.4259976014869
5058.34	0	20.898	1	0	0	1	0	94.1852	15.8333	35.815	98.1579	29.6	9.7	482	5.6	42	2.3	8.6	117	140	5.6	1470	143	3	29.4	46	28	48	0.6	1	346	32	392	10	1	1	1	59.2440790700567
6620	0	35.2984	1	1	0	1	0	83.3784	15.7895	36.8968	98.7568	35.4	11.8	186	14.7	19	3.2	8.1	105	139	4.5	6716	177	1.1	12	25.4	1	35	0.7	4.8	434	47	429	6	0	1	1	56.1605452047235
8080	1	25.8645	0	0	0	0	0	86.5	22.9375	37.275	97.12	32.6	10.2	391	19.4	13	3.4	8.6	111	145	4.1	1470	208	3	32.4	150	18	19	0.7	8.9	304	47	228	11	0	1	2	53.5264433413477
4783.61	0	26.9531	0	0	0	0	0	93	26.5417	38.3333	97.6471	26.7	8.5	93	9.5	31	1.8	7.7	106	137	4.5	1665	248	1.4	15.3	35.4	685	683	0.7	2.2	229	39	229	11	1	1	1	51.2786984069814
4864.05	0	39.9338	1	1	0	0	0	72.7368	24.5132	36.8257	96.1081	51.2	14.9	100	18.4	45	3.2	7.7	110	149	4.4	7606	168	2.5	27	27	2795	5723	1	5.6	139	61	278	17	0	1	1	57.9917096238323
8080	1	29.2969	1	1	0	0	1	97	23.4483	37.423	94.7586	27.4	8.3	490	32	43	3.2	7.3	101	133	4.5	7606	597	1.3	14.2	32.3	8	23	0.777739194851296	1	82	31	91	4	1	1	2	56.4568687967385
8080	0	35.8327	0	0	0	0	0	122.808	22.5862	37.2995	99.4545	33	12	179	12.3	26	2.4	12.5	118	149	7.2	1665	385	2.2	22.9	100.7	16	39	0.5	7.1	456	55	243.333	15	0	1	2	55.5194375116455
6504	0	40.7422	1	0	1	1	0	73.4667	22	38.0082	98.35	35.4	12	325	31.5	25	3.1	8.4	113	143	4.9	1865	240	1.3	15	49.1	33	105	0.8	7	403	49	299	11	1	1	2	45.5766064062348
16000	1	37.324	1	1	0	0	0	99.8627	15.966	38.6285	95.7745	26.2	8.9	38	10.4	29	2.9	9.1	106	142	5.8	7606	274	1.4	15.8	30.9	37	71	0.6	2.3	201	46	287.143	14	0	1	3	58.688332446198
6620	0	33.7656	0	0	0	0	0	109.971	23.5588	37.4225	97.303	45.3	15.9	306	28.5	22	2.6	11.3	121	149	4.3	5454	297	1.2	14.1	25.2	249	326	1.4	3.5	202	40	276	13	0	0	1	54.0642530991647
6620	1	22.8906	0	0	0	0	0	90.2581	18.2812	36.577	99.4286	31.2	10.7	156	17.3	12	2.3	8	102	131	4.4	7606	226	1.4	15.6	32.7	75	192	0.4	3.2	255	49	670	5	0	1	1	53.3813287425542
3152.78	0	39.0841	0	1	1	0	0	73.25	16.3333	36.056	99.2083	36.5	12.9	97	19.1	54	2.7	9	104	141	5.1	5454	201	1.6	17.2	37.3	146	131	0.8	1.7	89	36	231.667	11	0	1	1	56.8216317458746
6597.16	0	27.7323	1	0	1	0	0	83.8594	22.4453	36.6344	99.4237	29.2	9.7	281	19.3	53	3.9	7.4	106	142	3.9	5454	223	1.8	19.6	49.2	64	87	0.992594769866207	2.7	393	44	786	9	0	1	1	55.9614539265302
16000	1	39.0625	0	0	0	1	0	112.5	20.6667	37.5038	98.9333	27.8	9.8	110	32.7	54	2.8	7.7	108	138	4.3	6961	779	1.6	17.7	61.4	44	57	1.3	2.9	294	41	321.667	15	0	1	3	53.2702683940364
8080	0	29.9725	0	1	0	0	0	98.5769	27.0714	37.5467	91.4231	45.3	16	232	17.6	18	2.5	8.5	103	141	6.6	1470	385	1.3	15.4	28.8	210	349	0.4	2.2	96	76	192	8	0	1	2	53.3659992306721
5613.18	0	23.261	1	0	0	1	0	74.4	18.18	37.15	100	38.4	12.8	198	21.5	14	3.7	8.7	108	140	4.3	6961	254	1.3	13.6	29	61	100	0.4	6.4	326	43	404	6	1	1	2	55.6720494713319
814.26	0	20.6255	1	1	0	1	0	92.52	22.92	36.7086	95.84	39.4	12.4	199	32.2	40	3.2	8.2	111	143	4.9	1470	245	1	11.3	68.7	25	23	0.6	1.5	185	61	321.667	3.5	0	1	1	51.6521579485852
16000	1	24.8097	0	1	1	0	0	90.1923	11.7308	36.134	97.7692	31.9	11.5	119	7.5	56	2.6	9	86	119	3.8	1741	336	2.8	30.8	61.5	73	192	1.05683821070514	1.7	149	59	333.333	15	0	1	3	53.5043643854323
8080	0	31.5617	1	0	0	0	0	75.381	16.9545	37.88	99.2857	40.8	14.1	289	25.4	17	1.8	7.6	109	142	4.2	9713	328	1.1	12.4	28.8	16	107	0.4	8.3	303	50	303	6	0	1	2	58.3260410246296
6620	0	38.196	1	0	0	0	0	108.5	28.7778	37.25	96.1481	38.8	12.7	412	19.4	15	4.3	8.3	103	137	4.5	7606	279	1	11.1	32.7	23	37	0.6	4.4	201	52	251.25	9	0	1	1	56.3554534625304
6620	1	24.6094	1	0	0	1	0	69.8065	18.2344	36.7786	99.4194	29.8	10.5	176	21.1	18	3.2	8.3	111	145	4.6	9713	141	1.6	17.6	29.5	26	51	0.5	2.4	438	56	438	5	0	1	1	54.8270826124634
5470.16	0	23.8095	1	0	0	0	0	87.92	17.8654	36.9517	99.08	33.1	11.1	198	15.9	40	3.6	8.3	107	143	5	1665	296	1.2	13.4	27.7	31	53	0.7	1.4	155	32	310	10	0	1	2	59.1486696214197
6620	0	34.3075	0	0	0	1	0	106.625	18.0645	36.7133	95.0625	41.6	14.7	351	23.1	13	3.3	8.9	103	139	3.9	9713	302	1.1	12.6	23	670	381	0.4	1.5	346	41	252.5	4	1	1	1	57.5450372185916
5699.49	0	20.231	0	0	0	0	0	95.76	21.84	37.1667	95.2	25.5	8	16	55.9	15	2.9	8.1	105	132	4.1	5454	165	2.5	27.4	49.1	26	40	0.8	3.4	284	55	204.286	8	0	1	1	55.0139491120614
594.145	0	35.7909	0	0	0	0	0	70.6087	18.1304	36.6509	95.875	45	15.3	253	10.6	15	4.5	9.2	104	142	4.2	6716	246	1.1	12.2	29.2	38	36	0.5	1.8	215	46	248	1	0	0	1	56.0660556789027
8080	1	21.7969	0	1	0	0	1	99.8718	19.3256	35.9737	98.0465	38.1	11.6	362	3.8	40	3.1	8.9	115	141	5.7	1865	214	2.5	26.1	40.4	26	40	0.8	5.4	250	45	328	5.5	0	1	2	56.6570505503382
6620	0	33.7235	1	1	0	1	0	75.9655	18.3667	37.8522	99.6207	40	12.9	332	22.1	29	3.8	9.5	107	144	5	1741	236	1.1	12.3	23.3	11	17	0.779184163580469	2.6	97	40	277.143	8	1	1	1	57.6352864116674
8080	1	20.7673	1	0	0	0	1	107.115	20.0769	36.665	95.1538	44	14.4	146	17.1	21	3.2	8.7	115	156	3.1	9713	272	1.3	14.2	29.3	31	77	0.4	8.1	525	71	352	4.5	0	1	2	60.0682567623822
6620	0	30.1098	0	0	1	0	0	78.0385	15.4815	37.09	96.9231	30.9	10	115	13.3	29	3.1	7.9	104	138	5.4	9713	348	1.5	16.7	33.9	30	114	1.06756794401344	2.6	100	41	250	12	0	1	1	50.8358601357381
3377.19	0	26.2593	1	0	0	1	0	98.9062	16.875	36.6041	97.5625	47.3	16.3	175	13.2	29	4.3	9.5	104	140	5	1865	164	1.2	13.4	150	25	67	1.03630174293494	5.3	89	41	178	12	0	1	1	52.4936678404611
6620	0	28.6501	0	0	0	0	0	92.5	18.5469	37.3	97.75	44.7	13.9	280	7.8	14	2.7	8.6	109	139	4.4	7606	709	1.2	13.5	28.6	7	31	0.8	1.3	119	42	250	5	0	1	1	53.7361939418374
5082.51	0	28.4444	1	0	0	0	0	88.0278	18.1667	36.6314	99	32.8	11	204	11.9	21	1.3	8.2	108	142	4.4	1665	255	1.2	13.8	33.1	557	54	0.6	2	344	52	380	10	0	1	1	55.0282396047842
16000	1	40.4444	0	0	0	0	0	161.442	32.1786	38.9138	83	55.5	17.9	261	4.7	24	2.3	7.9	113	141	5.1	1865	453	2	21.9	40.1	38	116	0.3	7.3	142	50	142	10.5	1	1	3	51.6521579485852
6620	0	31.2175	0	0	0	0	0	112.973	15.0857	37.626	98.32	33.4	12.1	202	7.7	30	1.7	8.5	120	145	4.2	2392	349	1.3	15.5	57.9	13	23	0.3	3.2	328	58	496	10	0	1	1	54.3029366796791
6620	0	33.1452	0	0	1	0	0	114.581	14.6818	37.1753	98.9	42.6	14.4	200	22	19	2.3	8.1	119	143	4.9	6961	206	1.5	16.5	38.2	99	138	0.6	3.1	311	53	777.5	12	1	1	1	57.7961448686661
8080	0	33.2788	1	0	0	0	0	92.8235	22.7576	36.8283	99.0294	31.5	10.5	100	23.7	23	3.7	8.9	108	143	4.7	6716	144	2.2	23.4	92.4	138	175	1	9.7	490	62	256.667	12	0	1	2	57.8715727794388
4797.85	0	23.7654	1	0	0	0	0	76.8929	16.2167	31.6533	96.5	42.1	13.8	189	17.1	23	3.8	9.4	110	145	4.6	9713	608	1.2	12.6	40	209	597	0.9	9.8	181	53	362	13	1	1	1	55.3403145057411
8080	0	41.381	0	0	0	1	0	99.3793	17.0517	37.835	98.4483	36.3	11.2	423	12.7	25	2.9	8.2	101	130	5.2	7606	816	1.1	11.6	28.3	24	25	0.5	1.7	135	49	337.5	8	1	1	2	60.4589
6620	0	27.8451	1	0	0	0	0	65.52	21.9038	38.5131	99.04	42.2	14.2	205	18.6	16	3.5	8.8	109	143	4	6716	532	1.4	15	25.6	27	43	0.4	1.5	172	39	430	6	1	1	1	59.5996042887924
6229.75	0	22.4567	0	0	0	0	1	111.889	25.3611	36.9357	95.8824	32.9	11	166	15.4	75	2.8	7.5	104	138	4	1741	160	1.4	15.5	42.5	66	95	3.3	1.5	62	41	103.333	9	0	1	1	58.1498751370737
6620	1	20.7897	0	0	0	0	0	97.2	23.56	37.68	98.32	53.4	17.5	188	19	13	3.4	8.5	108	139	4.5	7606	177	1.2	13	37.3	54	171	0.3	5	167	48	417.5	3	0	0	1	56.0896795846838
8080	1	20.9643	0	0	0	0	0	115.938	33.9688	36.785	94	38.2	13.5	476	9.5	13	2.4	7.3	98	131	4.9	1665	608	1.2	13.5	26.2	33	46	0.3	2	131	31	276.667	1	0	1	2	59.0540935747521
6620	0	26.6381	0	0	0	0	0	108.885	18.24	37.9513	94	38.7	13.3	222	14.3	11	3.6	8.5	104	138	4.4	5454	349	1.2	14	27.2	27	29	0.6	0.9	77	54	158.571	2	0	1	1	55.893250399714
8080	0	36.1395	1	0	0	0	0	89.2667	16.629	34.63	96.0323	38.9	12.6	204	18.6	22	3.7	9.5	111	143	4.4	6961	139	1.8	19.4	46.3	16	23	0.7	5.7	436	50	180	9	0	1	2	55.7601201835812
16000	1	33.1454	0	1	1	0	1	125.92	21.8148	38.3487	97.8696	44.6	14.3	277	6.4	33	3.4	7.3	116	143	4.5	1470	161	1.3	14.5	27.8	23	37	0.779504871130671	6.8	164	53	342.5	13	0	1	3	58.3183185245914
8080	1	31.25	0	0	0	1	0	68.7568	17.6216	36.2714	98.8108	32	11.5	241	18.1	7	2.6	8.7	112	140	4.1	6716	183	1.2	13.8	29.2	123	32	0.4	2.7	437	39	404	2	0	1	2	58.0709964940346
6620	1	20.4082	0	0	0	1	0	82.6346	24.3585	37.1271	95.6226	40.2	13.2	145	4	20	3.6	9.3	110	150	4.4	5454	501	1.3	13.8	24.9	39	225	0.6	2.8	108	48	216	8	0	1	1	57.0357888997356
6620	1	22.5466	0	0	0	0	0	95.8814	14.5877	35.6953	100	30.7	10.8	118	7.5	23	3.5	10.6	110	142	4.5	1665	201	1.6	17.4	57.2	27	34	0.8	8	261	42	522	6	0	1	1	54.112819247416
16000	1	26.7299	1	0	0	0	0	93.96	19.75	36.8171	97.96	45.3	15.2	212	20	15	3.8	8.2	111	139	4.4	7606	161	2.2	23.6	31	245	234	0.9	4.3	405	57	282.5	11	0	1	3	51.3400657912702
16000	1	38.5201	1	0	0	0	0	60.6538	19.5577	37.2788	94.5	38.1	13.8	235	29	62	3.5	9.5	106	135	5.8	6961	180	1.2	12.9	46	36	20	0.8	3.6	131	46	131	15	1	1	3	52.7908360518866
6620	1	21.8851	0	0	1	0	0	113.643	26.7321	36.6629	99.4643	27.8	8.8	488	25.7	31	2.3	8.7	97	132	4.1	1470	246	1.3	14.5	52.5	45	151	0.7	8.3	308	55	320	12	0	1	1	56.4531966316859
8080	1	32.3844	0	0	1	0	0	95.0417	18.44	36.8675	96.913	48.7	16.8	333	27.9	34	5	8.3	110	146	4.3	1865	153	10.2	106.2	43.1	10990	11235	0.8	5.1	164	37	410	9	1	0	2	56.0791353997774
16000	1	36.898	0	0	0	1	0	92.8571	20.0952	36.9333	97.7619	40.3	13.4	173	27.7	17	4	8.1	107	139	4.7	5454	187	1.4	14.8	25	27	45	0.7	9.4	295	43	196	12	0	1	3	51.7295838996484
6620	0	28.3025	0	0	1	1	0	92.2222	23.1716	35.8487	99.7945	28.4	9.7	137	7.8	77	1.6	8.7	116	145	6.9	5454	637	2.3	25.1	51.5	585	2826	1.7	13	428	44	436	18	1	1	1	55.380173326224
16000	1	24.4898	1	0	0	0	0	77.1818	17.4	36.9971	98.1515	37.5	13.1	138	26.6	27	2.4	8.2	118	147	4.6	1665	61	1.9	20.8	150	302	180	1	6.5	426	56	280	14	0	1	3	55.4335624618883
6620	0	29.8148	0	0	1	1	1	84.7586	25.85	36.715	98.3793	33	10.3	390	18.5	83	2.4	8.6	102	136	5.7	1470	214	1.3	14	29.4	16	48	1.1	9.9	202	41	336.667	8.5	0	1	1	54.4262619845582
8080	0	29.8606	0	0	0	0	0	73.1364	15.8043	37.5592	99.8182	36.1	12.9	195	11	25	4.7	7.7	114	140	4.1	1741	180	1	12.4	30.5	45	1222	0.5	1.8	317	43	494	5	0	1	2	58.8537061124483
5542.93	0	28.7617	1	0	1	0	0	112.833	16.1667	37.1667	94.25	33.4	11.3	176	13.2	25	2.5	9.2	104	141	4	6716	176	1.5	17.2	29.6	52	387	0.8	1.7	213	77	332	6	0	1	1	58.2986392311785
8080	1	25.5588	1	1	0	1	0	89.5227	16.2273	36.3756	98.7778	31.7	10.4	174	10.3	35	1.9	8.8	115	145	5.3	1470	207	1.3	13.7	150	52	275	0.7	4	515	44	515	13	1	1	2	46.4287174413563
8080	0	30.6148	1	0	0	0	0	68.8462	20.4231	37.5083	96.6667	48.5	15.2	153	15.5	47	3.4	9.8	104	139	5.4	5454	303	1.1	11.9	44.7	112	779	0.5	2.5	378	40	362	8	1	1	2	53.6158773628413
8080	0	35.756	1	0	0	0	0	94.7407	17.3462	36.2271	99.2	32.3	11	258	7.1	11	2.6	8.3	107	134	4.3	1665	311	1.7	18.2	44.8	6	19	0.6	3	271	36	517.5	13	1	1	2	53.592730965627
2482.5	0	29.321	1	0	0	0	0	91.6087	18.25	38.1829	99.2174	46.1	15.2	233	16.1	20	4.2	8.6	105	142	5.1	7606	296	1.4	16.1	46.5	28	34	0.7	1.7	333	43	458	4	1	1	1	55.0656912811163
8080	1	27.8788	1	0	0	0	0	108.32	24.24	36.6683	95	31.9	10.6	165	226.7	32	3.5	9.2	102	135	5.4	6716	438	2.8	31.4	57	8	24	1	1.5	100	67	174	10	0	1	2	52.3171194105451
5093.1	0	23.8367	1	1	1	1	0	103.621	18.4643	37.7057	97.5357	32.4	11.5	199	10.6	14	2	7.5	105	137	4.4	6716	548	1.3	14.5	29.5	21	45	0.5	1.7	207	53	244	4	0	1	1	56.7423580201187
4752.83	0	35.3633	1	0	0	0	1	65.9487	16.381	35.9443	97.8837	34	10.2	340	10.8	19	3.7	9.9	101	138	5.1	9713	112	1.7	18.3	25.6	29	18	0.6	1	114	39	228	3	1	1	1	56.8340713450888
8080	0	31.4815	0	0	0	1	0	111.061	15.6818	37.1429	99.9375	28.2	9.4	346	21.6	15	3	7.7	102	131	4.1	1470	350	2	22.6	30.3	195	463	0.4	4.6	239	53	452.5	5	0	1	2	60.1727063134313
8080	1	21.2585	1	0	0	0	0	79.125	27.0926	37.2017	99.3913	33.5	10.5	543	33	15	3.3	8.1	109	144	4	1470	621	1.2	13.5	24.8	24	37	0.2	1.3	471	35	1111.43	8	0	1	2	58.7872246443904
16000	1	26.8745	0	0	1	0	0	108.125	23	36.31	95.9583	42.9	13.7	229	24.6	59	3.1	8.9	104	143	5.2	1865	330	2.2	23	47.1	2576	10110	2.3	11.6	156	42	198.333	16	0	1	3	52.9093670099044
16000	1	31.3514	1	0	1	0	0	95.8056	17.8919	36.7136	94.9444	26.2	9.8	55	16.3	52	3.6	9.3	95	128	9	7606	112	4.3	47.2	86.3	206	1112	1.06806922675363	9.4	184	30	184	22	1	1	3	59.1878370162594
8080	1	25.06	0	0	0	0	0	110.435	19.3478	37.74	97.2609	47.7	15.9	278	29.7	12	4.4	6.6	111	143	4.7	6961	189	1.1	12.2	28.7	76	25	0.6	3.1	293	54	293	5	0	1	2	56.3790278968924
6620	0	24.9481	0	0	0	0	0	68.587	15.913	37.185	99.9211	34.7	11.7	162	15	17	4.4	7.8	111	137	4.1	9713	282	1.1	12.5	29.4	10	18	0.3	2	290	40	436	4	0	1	1	49.1620518888735
6340.64	0	23.9237	1	0	0	0	0	68.8846	17.2885	36.5014	97.0769	37.2	12.5	180	12.3	15	2.3	8.2	115	141	5.6	5454	418	1.2	13.1	38.2	51	60	0.8	2.3	494	53	352.5	1	0	1	1	56.9025051445757
8080	0	37.6378	0	0	1	0	0	71.5185	17.0926	35.8062	99.2593	30.5	10.9	146	12.5	27	2.6	10.7	105	143	4.7	1741	211	3.7	36.2	136.4	106	391	0.8	10.3	398	41	398	14	0	1	2	51.8646004572034
6620	0	26.3465	1	1	0	0	0	87.9583	18.9808	37.498	97.2917	31.2	10.7	364	14.7	7	2.9	8.9	111	139	4.5	1665	816	1.2	13.2	49.3	33	54	0.6	1	174	50	234	8	0	1	1	53.8111308268009
8080	0	28.4082	1	0	0	0	0	75.3529	15.5152	36.8567	97.1667	31	10.3	156	16.1	12	3.3	8.4	109	140	4.4	6961	162	1.3	14.1	43.5	26	38	0.6	2	433	53	280	3	0	1	2	51.6521579485852
6620	0	29.1363	1	1	0	1	0	68.5217	22.8542	36.7533	99.7083	27.5	9.1	76	21.3	65	3.5	9.9	112	144	4.6	1665	397	2.2	23.5	79.9	129	219	1	5	415	49	830	12	0	1	1	53.9485565507212
8080	0	31.8773	0	0	0	1	0	64.6538	15.9444	35.358	99.1923	28.2	9	183	10	18	2.4	7.8	108	139	4	6716	142	1.5	16.2	38.4	139	237	0.5	7.2	164	46	410	9	0	1	2	56.1886175465412
8080	0	45.1562	1	0	0	0	0	74.625	15.22	37.6667	98.2917	34.4	10.7	274	14.6	13	3.3	8.5	109	144	3.7	6716	670	1.1	12.3	27.5	25	109	0.4	1.2	110	43	220	3.5	1	1	2	59.0955104823606
8080	0	46.7846	0	0	1	0	0	115.4	33.1852	37.9367	96.6538	35.7	11.7	183	19.4	8	3.3	7.6	112	143	4.2	5454	430	1.2	12.8	31.2	12	17	0.6	1.1	219	46	312.857	12	0	1	2	60.6838068280797
6620	0	34.2578	0	0	0	1	0	84.5806	17.5645	37.5763	99.0645	35.1	12.1	168	17.1	19	3.4	9.6	110	140	4.6	7606	173	1.4	15.4	32.4	15	20	0.7	3.6	433	41	300	5	0	1	1	56.7950136766391
8080	0	27.7323	0	0	0	0	0	69.5862	16.7241	36.9	96.5862	38.4	12.8	228	14	16	3.7	8.7	108	138	4.4	1470	195	1.3	14.3	66.3	15	18	0.8	2.1	415	46	120	4	0	1	2	56.7867409117578
6620	0	25.1205	1	0	0	0	0	89.3571	20.8929	36.4908	97.5357	51.5	15.2	302	7.8	29	1.8	7.9	122	147	6	7606	267	1.2	14.2	26.5	21	20	0.7	7.8	139	43	190	9.5	0	1	1	45.2727687954903
6620	0	29.6368	0	1	0	0	0	119.27	25.3615	37.11	96.0513	38.4	12.8	219	24.4	26	2.8	9.4	109	142	4.6	1470	312	3	29.6	43.5	9	25	0.5	3.2	331	52	662	9	0	1	1	57.2112257215435
6743.57	1	13.6164	1	0	0	0	0	117.077	26.6154	35.6757	90.5	25	7.9	307	18.3	97	2.5	7.9	123	156	4.2	6961	881	1.5	17.4	35.3	41	20	0.790371709323832	1.2	279	34	396	7	0	1	2	57.2743537523516
2538.11	0	19.4771	1	1	0	0	0	83.1613	16.8594	37.2375	98.1667	30	9.4	115	15.9	30	3.7	8.3	113	141	4.4	6961	183	1.6	17.1	28.4	69	55	0.8	2.4	447	52	664	6	0	1	1	52.9155848164591
850.67	0	29.8039	1	1	0	0	0	78.2727	19.9565	37.0913	97.1739	25.7	7.9	208	7.9	39	2.7	7.1	115	147	4.7	1665	594	2.3	24.1	37	8	19	1.3	0.7	210	55	230	7	0	1	1	51.285563121108
263.145	0	43.7045	1	1	0	1	0	56.5625	19.875	36.8137	97.9688	35.2	10.3	156	9.2	32	2.4	9.2	105	142	4	1470	166	1.4	15	33.9	43	30	0.9	1.2	463	48	188	6	0	1	1	53.1850201145632
-915.464	0	24.6667	1	1	0	0	0	87.9231	26.9259	36.6829	93.4615	39.3	13.1	292	17.3	38	3.7	8.4	108	140	4.3	1665	406	1.2	16.9	27	21	45	0.7	1.7	65	38	130	10	1	1	2	59.3844475710863
7161.71	0	24.3414	0	1	1	0	0	106.622	21.2444	36.4067	95.619	46	15.7	73	13.6	50	3.7	8.8	108	139	6	7606	513	1.9	20.7	39.1	280	380	0.9	4	100	29	100	14	1	1	2	54.736311295345
8080	0	31.7418	0	0	1	0	0	72.2333	18.8934	36.6475	99.8333	29.3	10.5	130	16.7	35	2.8	8.9	107	138	3.5	6716	154	1.7	18.4	39.4	19	35	1.06188863836362	1.8	318	54	356	9	0	0	2	58.9081043697149
6620	0	33.4259	1	0	0	1	0	90.1852	17.1379	37.4162	98.5926	43.6	14.7	175	17.2	25	3.9	9.1	97	138	4	6961	175	3	31.4	31.7	9	363	0.8	2.7	304	56	191	7	0	1	1	57.6523159515854
8080	1	25.2493	1	0	1	0	0	56.3043	16.6	36.23	99.3043	35.8	12	223	10.3	8	3.6	8.6	111	142	4.1	7606	113	1.4	15.6	25	19	57	0.9	1	562	36	430	4	1	1	2	55.7241302820223
8080	1	31.4414	0	0	0	0	0	68.48	26.0962	38.6445	94.92	33.5	11	360	16	15	3.2	8.7	98	135	4	7606	288	1	12.4	25.2	23	442	0.7	1.1	174	50	174	12	1	1	2	53.5260994667906
16000	1	17.8125	0	0	0	0	0	84.1923	19.5185	36.3668	94.8846	30.2	9.2	179	16.5	48	2.1	7.7	118	149	6.7	9713	362	1.7	18.8	21.8	8	31	1	7.1	128	38	213.333	17	0	1	3	53.3800796155846
5920.6	0	33.5791	0	0	1	0	0	83.2692	13.3077	36.6567	97.8077	36.3	12.3	132	11.8	67	3.2	9.1	101	130	7.7	6716	206	2.5	27.1	53.6	65	288	1.05158821344911	1.6	82	52	175	12	1	1	1	53.2898292848142
4509.88	0	18.5887	0	0	0	0	0	83.4815	19	36.544	96.6154	35.8	13.4	104	15.2	65	2.9	8.7	97	127	4	1741	457	1.2	15.1	106.3	38	35	1.1	4.6	127	30	215	6	0	0	1	49.8393761032383
6620	1	18.3177	0	0	0	0	0	83.6111	15.8333	38.1737	99.9444	40.8	13.9	119	9.9	11	3.4	9.4	108	141	4.3	1470	234	1	10.9	28.9	30	101	0.4	4.8	233	46	493.333	6	0	0	1	58.4394869583425
6620	0	29.3359	0	0	0	0	0	103.8	19.2143	37.588	96.05	36.6	12.5	261	22.7	19	3.7	8.8	110	140	4.8	6716	251	1.4	15.3	44	245	35	0.9	1.9	283	42	282.5	6	0	1	1	48.7513283480201
6620	0	43.3874	1	0	0	1	0	85.1071	17.3333	37.3022	96.931	40.2	13.2	238	10.8	16	4.3	9.1	102	141	4.1	7606	265	1	11.4	29.6	22	27	0.7	0.9	209	59	298.571	5	1	1	1	56.0791353997774
8080	0	44.2907	0	1	0	1	0	96.3529	28.4706	38.717	91.8529	41.5	12.8	258	21.4	49	2.7	9.4	98	136	6.8	7606	350	1.4	15.5	26.4	30	19	0.9	1.2	102	99	170	13	0	1	2	56.1444557827503
6620	0	22.7873	0	0	0	0	1	111.875	17.02	36.73	97.6	34.9	12	1418	29.8	21	2.4	8.5	107	136	4.5	1470	284	1.9	20	45.7	7	14	0.4	4.2	170	40	292.5	8	0	1	1	59.0265293578853
5664.08	0	22.2656	1	1	0	0	0	70.36	19.48	36.5367	96.72	39.4	12.3	157	5.8	37	3.3	8.6	107	145	4.2	1665	180	1.3	13.8	69.4	22	26	0.7	7.1	471	92	362.5	2	0	1	2	49.5437753524456
16000	1	24.6094	0	0	0	0	0	97.36	22.06	37.618	94.44	37.8	12.1	55	32.6	36	2.8	8.3	114	141	4.3	6716	426	2.1	22.8	38.6	18	31	0.4	5.8	122	59	244	13	0	1	3	53.3956702153576
5653.48	0	20.3052	1	0	0	1	0	118.269	23.5769	36.7767	99.3462	35.3	10.9	416	21.6	41	3	9.2	112	143	4.5	6716	399	4.9	55.5	42.2	29	127	0.6	10.7	60	25	287.5	5	0	1	1	53.3629395398404
4549.6	0	21.0772	1	0	0	1	0	79.0968	21.0806	37.5395	95.9677	39.4	14	138	15.4	27	4.4	9.2	102	137	4.7	6716	151	1.7	18.2	56.4	28	101	1	4	287	53	478.333	12	0	1	1	49.0364693225271
8080	1	21.9723	0	0	0	0	0	107.926	29.2679	34.37	96.9091	28	7.8	436	15.6	63	2.1	11.5	113	153	7.5	1665	607	2.3	24.4	150	54	133	1.01684703010338	8.2	92	53	153.333	16	1	1	2	55.9158134750678
8080	0	30.9304	1	0	0	1	0	74.8182	20.6923	37.288	98.7727	42.9	13.6	216	16.5	14	3.3	8.4	102	142	3.4	7606	285	1.1	12.2	27	35	207	0.4	1.1	235	55	420	5	0	1	2	51.8631072151671
2940.93	0	24.6257	1	0	0	0	0	88.55	14.7619	36.8488	98.45	34.3	12.1	149	14	10	3	8	115	149	3.3	5454	202	1	11.3	20.1	38	39	0.2	5	420	39	352.5	5	1	1	1	58.861904081662
2821.13	0	23.5766	1	0	0	0	0	70.88	20.8636	36.7629	97.92	35.7	11.6	147	16.4	34	3.7	8.9	109	143	4.2	7606	151	1.2	12.5	33	16	37	1.6	1.5	513	61	399	7	0	1	2	55.0032633947981
8080	0	32.6589	0	0	0	1	0	82.2857	17.8333	36.9214	97.619	33.9	12.1	186	18.7	22	3.7	7.8	110	141	4.4	6716	574	1.3	14.1	30.5	40	48	0.4	1.5	231	44	310	8	0	1	2	53.6437998194868
5451.24	0	23.3945	1	1	0	1	0	112.031	18.803	37.4056	94.9286	57.6	18.6	145	8.7	10	3.7	7.6	102	138	4.5	1865	246	1.6	17.3	150	39	45	0.3	2.1	122	71	212	7	0	1	1	52.5738446468116
6620	1	26.7759	1	0	0	0	0	71.9286	17.0357	36.685	95.7407	41.8	13.7	191	12.9	16	4.1	8.4	100	134	4	9713	328	1.2	13.5	32.8	19	21	0.8	1.6	332	35	382	5	0	0	1	51.8472460216869
8080	1	22.8571	0	0	0	0	0	93.64	17.8333	36.8333	95.08	26.6	8	392	27.8	5	2.1	7.6	109	139	4	1470	223	1.5	16.1	27	12	17	0.4	1.5	78	37	214	6	0	1	2	56.3705047368948
6620	1	21.6413	1	0	0	0	0	110.233	23.4844	37.3322	99.1667	38.9	13.6	196	16	19	4.5	10.3	105	142	3.8	7606	384	1.1	12	29.7	72	14	0.1	1.9	200	47	500	6.5	0	0	1	57.8308442855718
9194.4	1	30.3997	1	0	1	0	0	101.444	21.9722	36.5543	96.2778	22.6	7.5	107	10.3	100	2.7	8.7	108	138	5.2	9713	881	1.7	19.2	55.5	27	70	1.1	2.1	76	30	131	12	1	1	3	53.213937542884
6620	0	28.9017	1	0	0	0	0	72.6897	17.0893	36.546	96.5172	29.1	10.1	432	17.3	19	2.7	8.7	102	131	4.4	1865	384	1.6	17.5	71.5	24	183	0.7	3.1	356	42	228	10	1	1	1	60.0172551330174
6620	1	25.5367	0	1	0	0	0	90.9024	19.1591	36.9875	98.8409	29.9	9.8	327	23.1	9	2.9	8.2	115	146	4.1	7606	461	1.9	20.4	25.6	403	508	0.5	2.6	406	51	556	8	0	1	1	56.7373628209088
16000	1	28.0992	1	1	0	0	0	112.042	27.375	37.25	96.2	31.5	10.6	113	13.2	27	1.8	7.4	112	146	4.5	1865	401	1.4	14.9	31.6	17	76	0.6	4.2	123	46	246	13	0	0	3	53.134308108413
16000	1	22.2163	0	1	0	0	1	133.314	23.1569	37	94.3	33.4	10.8	142	5.2	27	3.5	8.7	98	145	4.6	1665	395	1.3	13.9	62.2	29	313	0.5	1.1	208	84	125	4	0	1	3	55.0282396047842
6620	0	23.6735	0	1	1	0	0	97.0938	17.8026	36.7344	97.4286	33.1	11.2	100	10	21	3	8.4	105	139	4.7	1665	165	2.3	25.2	38.5	45	214	0.6	4.5	122	45	244	15	0	1	1	48.1598300987388
5324.14	0	26.2346	1	0	0	0	0	82.4634	15.5581	36.765	97.125	37.6	13.3	153	14.1	23	3.7	8.3	109	136	4.9	9713	191	1.3	14.7	29.5	434	34	1.1	3.8	454	51	373	11	0	1	1	57.7448215391138
5950.39	0	27.4115	1	0	0	1	0	69.88	25.0556	37.5171	97.24	41.3	13.9	300	13.4	14	4.2	9.6	108	139	5.1	5454	197	1	11.2	29.6	25	23	0.5	1.6	248	35	340	4	0	1	1	56.1306266031684
6620	1	19.3959	1	0	0	1	0	93.5357	20.3793	37.95	99.7778	38.3	12.7	265	23.9	23	3.7	9.1	109	138	6	6716	180	1	11.2	30.5	44	45	0.8	3.7	117	46	292.5	10	1	0	1	50.914149968634
15660	1	22.9946	0	0	0	0	0	91.5	23	36.5643	93.3846	32.2	11.2	192	13.9	16	2.8	7.5	95	127	3.9	1665	176	1.1	12.5	53.7	72	64	0.3	4.5	211	31	422	6	1	0	3	57.4459090315652
6620	0	34.9135	0	1	0	0	0	84.5294	23.871	36.84	93.9118	34.1	10.4	319	59.7	58	4	9.2	115	146	4.7	6961	118	1	11.6	27.4	482	1500	0.7	1	100	80	111.25	11	0	1	1	58.5495572934522
4206.85	0	26.0051	1	0	1	1	0	68.9375	21.5938	37.039	96.5938	31.7	9.7	93	11.6	25	3.5	7.8	108	145	5.3	6961	99	1.7	18.6	29.1	20	32	0.6	5.3	164	52	248.889	12	0	1	2	60.6741242822624
6620	0	25.7819	1	1	1	0	0	104.967	14.1667	36.494	99.4783	34.7	11.2	232	12.9	35	2.7	8.8	108	143	4.9	6716	802	1.8	19	33.3	32	42	1.03277609709838	1.5	157	49	282.5	13	1	1	1	56.3021357824599
8080	0	39.3827	1	1	1	1	0	75.3333	19.6452	36.8233	96.9	29.6	9.9	105	9.3	77	2.9	8.7	105	137	5.7	6716	233	1.6	17.5	49.1	49	126	1.05653868521132	0.9	122	43	244	14	0	1	2	55.8201034650412
3449.02	0	22.7466	0	0	0	0	0	91.7143	27.3488	37.2233	90.619	24.1	8	513	9	25	3.3	7.9	98	137	3.8	1665	429	1.3	14	32.3	39	35	0.7	2	197	46	197	6	0	1	1	59.6649638512448
5842.15	0	30.5556	0	1	0	0	0	100.2	16.4062	37.4162	96.6552	32.4	10.7	72	3.5	16	2.9	7	106	137	4.6	6716	422	1.3	14.5	36.4	25	20	0.8	1.1	182	61	308	10	0	1	1	55.0282396047842
6620	0	30.9224	0	0	0	0	0	88.4138	17	37.2775	98	39.6	14.3	282	19.4	15	3.4	9.4	110	147	3.9	1665	194	1.2	12.7	25.7	12	19	1	2.4	289	41	481.667	8	0	1	1	51.6521579485852
8080	0	25.8592	0	0	0	0	0	65.88	17.4038	34.6	98.32	41.2	13	215	14.9	32	3.8	8.4	109	141	3.6	1470	171	1	11	30.1	116	133	0.5	5.4	385	43	470.588	4	1	1	2	60.1308367341897
6620	0	27.0993	0	0	0	0	0	100.656	24.25	34.6571	92.1515	33.6	11.1	113	15.3	15	2.2	7.6	122	149	5.1	1741	240	2.5	26.7	67.3	111	176	0.5	5.4	127	78	205	15	1	1	1	60.1727063134313
8080	1	25.4694	1	0	0	0	0	68.2593	18.25	35.965	99.7407	34.5	11.4	79	19.7	26	1.4	7	116	139	4.1	9713	266	1.4	16.2	43.3	17	22	0.4	1.6	263	45	266	10	1	1	2	52.2925647340885
8080	1	22.3529	1	0	0	0	0	93.6667	18.66	38.0143	98.0417	38.6	12.6	226	13.5	15	2.7	8.4	104	144	3.6	6716	367	1.2	13.4	34.6	593	111	0.2	1.8	159	54	198.75	8	0	1	2	57.1512586513703
8080	0	32.0404	0	0	0	0	0	63.7037	18.6552	36.9575	97.8889	31	10.6	328	20.6	16	1.9	8.2	112	145	4.1	1470	267	1.8	19.5	30.8	33	96	0.5	1.9	399	56	518	8	1	1	2	58.9559687926406
4572.1	0	22.7836	0	0	1	1	0	93.3846	21.04	36.4433	97.7692	32	10.6	49	6	66	2.7	10.6	87	127	4.7	5454	113	3.5	37.5	73.8	68	210	0.4	3.5	202	81	193.333	10	1	1	1	57.8734186339686
4758.46	0	21.2245	1	1	0	1	0	52.3667	17.0484	33.4	99.8333	40	13.8	210	15.3	14	3.6	8.3	106	143	4.5	1741	285	1.3	13.6	150	133	174	0.5	3.5	171	50	285	6	0	1	1	55.9923358909925
16000	1	30.5414	1	0	1	0	0	100.52	17.92	36.7214	97.96	28.4	9.8	128	23.2	97	2.7	8.9	95	133	4	1865	93	4.6	50.3	101.5	166	649	0.7	2.5	125	37	257.5	13	1	1	3	55.9076032609321
1916.49	0	22.8906	1	0	0	0	0	98.8148	18.7407	38.111	97.76	32.3	10.3	91	7.2	48	3.6	8	113	148	4.5	1665	362	1.8	19.4	38.8	22	22	2.8	0.8	214	36	428	8	1	1	1	58.116506955256
8080	1	22.6536	0	1	1	0	0	81.8846	20.8846	36.1737	96.84	31.5	10.6	200	13.9	12	2.8	7.4	106	139	4.2	1865	834	1.6	17.6	42.3	48	52	0.5	2.1	181	37	380	5	0	1	2	49.2974128611201
8080	0	45.8752	1	1	0	0	0	86.5	19.9531	37.2386	97.16	57.4	18.1	161	17.3	33	2.9	8.3	108	143	6.2	5454	451	1.9	19.9	53.9	16	33	0.5	5.8	110	56	183.333	12	1	1	2	52.5078279783038
6620	0	39.9383	0	0	0	0	0	101.333	20.8478	37.222	99.9048	35.8	12.9	257	27.2	18	3	8.4	108	140	4.8	1665	257	1.3	13.8	142.5	28	51	0.5	4.6	198	44	410	5.5	0	1	1	59.1555007859619
6995.26	0	26.6667	1	1	0	0	0	55.8333	17.9808	37.01	99.7917	40.8	12.8	135	15.1	17	4.1	9.7	111	140	4.6	6716	158	1.6	16.9	51.5	256	88	0.6	3.3	470	56	339	7	0	1	2	57.8232467646767
8080	0	31.3074	1	1	0	0	0	63.1795	19.7895	34.2154	99.3793	48.5	16.1	186	12.3	65	2.8	8.3	110	139	5.2	5454	242	1.3	13.5	30	336	381	1.4	3	228	58	242	11	0	1	2	49.4073930226455
6015.93	0	26.496	1	0	0	0	0	84.8333	17.2115	36.5791	98.1522	35.2	12.1	357	10.2	16	3.3	9	115	138	5.6	1665	219	1.6	17.7	66.1	106	312	1.7	1.8	419	71	192	12	0	1	1	59.7501863277137
16000	1	24.7751	0	0	1	0	0	79.84	20.08	36.2033	99.28	27.7	8.8	59	13.1	98	4.3	11	116	155	3.8	6716	305	3.5	38.3	51.8	75	272	0.2	6	563	59	867.5	11	0	1	3	55.819540203922
16000	1	37.2378	0	0	1	0	0	124.395	22.425	37.4031	92.7297	30.6	10.3	71	3.8	20	2.3	8.7	98	137	4.1	1470	139	6.3	67.3	118.1	52	292	1.19169229218562	6.6	105	78	105	17	1	1	3	59.5081055675881
8080	1	30.4688	1	1	0	0	0	86.4615	25.2586	36.2233	95.2308	21.4	7.1	383	12.8	97	2.6	7.8	93	129	6.3	1665	481	1.2	13.3	23.4	24	38	0.813956894276453	2.2	130	61	185.714	15	0	1	2	53.0237526507781
6620	0	33.952	0	0	1	1	0	68.3182	25.1	36.5564	99.625	49.3	16.1	261	26.5	26	4.2	9	121	144	6.4	9713	191	1.4	15	144	1870	2485	0.6	6.1	211	48	422	10	0	1	1	58.6703494338331
8080	0	34.7222	1	1	0	1	0	106.7	16.0167	37.42	98.0952	34.2	10.8	275	12.5	26	3.9	9.1	107	139	4.7	1665	400	1.6	17.4	57.1	10	1338	1.4	2.3	382	44	370	6	0	1	2	55.9847
5167.56	0	39.596	0	1	0	1	0	112.077	24.3077	36.8717	95.0385	29.6	9.1	255	15	20	4.4	8.8	102	136	4.3	1665	475	1.5	17.2	29.2	88	31	0.4	1.5	82	45	120	2	0	1	2	53.1503209507225
8080	1	25.2595	0	1	0	0	0	77.2414	18.9167	37.0471	93.1667	43.8	14.5	356	16.4	16	3.4	8.6	105	140	4.6	6716	397	1.2	12.5	29.4	11	24	0.4	8.2	165	82	165	6	0	1	2	51.6521579485852
6620	1	25.6233	1	0	1	0	0	61.8214	22.85	35.7256	97.2963	40	12.6	242	16.4	31	2.8	8.2	114	142	5.4	7606	191	1.4	14.8	37.2	721	928	0.4	9.7	131	58	172	8	0	1	1	55.5352100722902
6620	0	26.7633	1	0	0	0	0	69.8485	17	36.622	94.6667	39.7	12.5	116	9.1	19	1.9	8.2	114	149	4.3	1741	657	1.1	11.4	59.5	13	14	0.6	0.7	179	52	447.5	12	0	1	1	57.1398464788866
6620	0	46.0465	0	0	0	0	0	106.96	13.42	37.1217	99.52	40.3	13.1	222	15.6	28	3.3	8.1	110	139	3.9	6716	214	1.2	13.1	28.1	31	277	0.4	1.2	283	42	445	4	1	1	1	58.3532872002124
16000	1	31.4815	0	0	0	1	0	100.36	23.7045	36.7109	95.881	36.9	12.5	63	22.7	25	2.5	8	104	143	3.6	6716	351	1.6	17.3	35.1	36	51	0.9	13.5	193	41	344	13	0	1	3	51.5123537987646
5296.33	0	20.4321	0	1	0	0	0	76.4545	18.25	36.554	99.5882	38.5	12.5	245	19.9	33	2.6	8.7	101	134	5.3	5454	696	1.7	19	37	52	89	0.6	1.1	273	79	340	13	0	1	1	55.4237862144717
16000	1	37.0939	1	0	0	0	0	94.8571	20.9265	36.7125	99.6897	31.1	11.3	154	12.8	25	2.6	9.2	109	144	4.7	5454	262	1.8	19.7	40.7	29	77	0.8	8.3	635	71	345	13	0	1	3	55.2904944175832
8080	0	27.2311	1	1	0	1	0	97.6774	23.5806	36.77	96.8065	34	10.8	148	13.3	36	3.1	7.7	107	140	4	6716	208	6.5	57.4	42.4	19	33	1.3	2.4	289	41	786	6	0	1	2	56.110581239651
6620	0	32.5085	0	1	0	0	0	91.3462	21.3077	37.5171	93.6154	37.3	11.7	181	17.1	28	4.3	8.5	102	138	4.4	9713	175	1.2	12.6	71.6	14	51	0.9	2	104	70	168.333	7	0	1	1	56.3718507700087
6620	0	28.5668	0	0	1	1	0	66.6429	14	36.0767	99.1786	27.6	9.9	139	18.3	34	4.3	10	105	138	4.6	6961	130	1.6	18	35.7	43	74	1.2	3.2	423	55	380	9	0	1	1	57.4533124858956
4202.71	0	33.4694	1	0	0	1	1	74.1	17.7333	36.8233	97.1818	29	8.5	342	17.7	61	3.3	8.8	97	140	4.4	1741	605	2.3	23.2	150	54	146	1.1	9.1	102	44	130	9	0	1	1	55.4851978632598
9993.6	1	27.8307	0	0	1	0	0	95.2	25.2917	35.9908	95.0833	36.4	12.1	109	11.5	12	3.4	10	106	141	3.7	6716	135	3.7	39	52	16	44	0.5	2.2	73	31	187.5	13	1	1	3	46.1392863549052
6620	0	31.3407	0	0	0	1	0	115.591	18.0909	38.3444	97.8571	41.4	14.6	162	12.6	8	4.2	9	100	138	3.7	1665	128	1	10.6	26.6	167	200	0.3	1.2	499	43	499	7	0	1	1	49.1575726134101
16000	1	28.4166	0	0	1	0	0	105.265	23.4714	36.7943	95.1471	40.8	13	184	25.4	34	3.1	9.2	106	140	5.1	6716	286	2.8	30	57.6	365	977	1	11.3	171	46	244.286	17	0	1	3	59.8116020686802
8080	1	29.9404	0	1	0	1	0	97.7143	27.5	36.9733	99.6071	34.3	11.1	155	11.7	19	2.8	8.3	111	139	5.1	6716	284	1.1	11.4	29.4	34	88	0.7	1.3	111	56	181.967	7	1	1	2	56.0319908891416
3630.08	0	36.1881	1	0	0	1	0	78.1905	17.619	35.7731	97.9762	32.6	11	174	21.1	67	3.7	8.5	103	137	7	9713	173	1.9	20.7	37.1	11	16	1.00914458657518	4.2	349	44	349	9	0	1	1	60.2604308463379
6620	1	24.78	1	1	0	0	0	106.04	21.1923	37.5786	96.24	30.9	9	577	15.8	14	2.6	8	109	142	6.2	6716	257	1.7	18.2	25.8	14	75	0.4	1.5	82	43	136.667	11	0	1	1	52.7183175320753
4984.2	0	26.4889	0	0	0	0	0	123.676	22.4865	36.8617	96.3143	36.6	11.9	145	36.5	39	2.7	7.9	104	137	4	9713	247	1.7	18.4	44.7	237	314	0.7	6.9	519	65	440	7	0	1	1	51.6521579485852
6620	0	24.6953	1	0	0	0	0	74.2083	18.46	37.5386	99	31.8	10.5	354	28.7	34	2.2	8.8	112	144	4.3	6716	550	2.8	28.7	29.8	26	68	1.8	1.4	171	45	226.667	11	0	1	1	56.5867710794551
8080	1	26.1811	0	0	0	0	0	62.9688	15.7241	36.4243	98.2414	45.8	15.5	217	17.5	13	4.1	8.3	112	146	4.6	6961	372	1.1	12.1	28.6	17	255	0.7	2.7	232	48	277.5	6	0	1	2	54.8012449026883
5388.02	0	37.7338	1	1	0	0	0	111.875	22.2333	37.7129	94.4062	33.2	11.3	377	23	13	3.4	9.5	110	142	4.8	1741	466	1.6	17.9	29.9	14	382	0.3	1.9	110	42	157.5	2	0	1	1	57.6980254097572
16000	1	27.3034	0	0	0	0	0	100.518	23.0833	37.5733	92.8929	38.1	11.3	360	20	48	3.6	9.1	105	139	7.6	7606	919	1.5	14.1	51.5	8	40	0.766463504464023	1.4	99	51	140	11	1	1	3	55.5729451018266
6620	1	18.4568	0	0	0	0	0	71.8077	16.0769	36.6186	95.1154	34.4	10.8	347	39.8	35	2.6	9	103	139	4.6	5454	631	1.3	13.7	32.2	574	99	1.3	1.1	395	56	425	2	1	1	1	53.5234639657631
6620	0	25.2322	0	0	1	0	1	92.4444	14.9074	36.9867	99.5556	32.7	10.5	133	4.5	29	2.5	7.4	110	139	4.1	1665	274	1.5	16.3	35.5	64	53	0.7	2.3	424	40	427.5	11	1	1	1	53.8504542033248
8080	0	33.9027	1	0	0	1	0	99.36	22.9259	36.9743	95.9615	39.1	13.2	209	24.3	42	2.3	6.9	112	141	4.6	5454	784	1.2	13.5	31.1	331	255	1.6	1.3	116	36	116	11	0	1	2	57.4009897120829
8080	0	27.9202	0	0	0	0	0	71.2692	16.4444	37.1233	95.5556	36.2	10.3	143	6.3	19	3.5	8.4	106	141	4.4	6716	567	1.3	11.9	46.7	34	240	0.6	1.1	116	45	232	5	0	1	2	57.2001799900827
7163.73	0	31.5886	1	0	0	0	0	63.7692	20.1852	36.821	99.3462	38.6	13.2	177	12.8	16	3.5	8.5	103	137	4.1	6716	303	1.1	11.5	26.7	20	37	0.5	3.6	193	34	321.667	5	0	0	2	54.560545311412
8080	1	24.7567	1	0	0	0	0	87.0938	16.803	36.1722	98.5	41.5	14.1	135	21	28	3.6	9.3	109	140	4.3	7606	499	1.3	14.4	44.6	34	52	0.7	4.8	157	52	212.5	6	0	1	2	48.627368945221
6620	0	23.7387	1	0	0	0	0	58.5	17	37.5423	96.9231	45.4	14.7	173	10.5	40	3.8	7.9	109	141	4.7	1665	168	1.9	20.6	150	61854	1764	0.7	1.6	79	28	192	6	0	1	1	52.6010422197257
3233.54	0	20.0893	0	1	0	0	0	102.32	17.1538	37.2767	95.8	42.3	12.8	132	6.9	23	4.1	7.9	110	146	5.4	9713	201	1.1	11.6	33.6	25	35	0.5	4.9	99	113	282.857	9	1	1	1	58.6925250561976
6620	0	25.9614	0	1	0	0	0	88.8077	26.5556	37.6283	94.2308	43.4	14.2	177	10.3	27	3.9	7.6	110	141	5	6716	372	2.5	26.5	45	24	572	0.7	9.1	107	33	176	3	0	0	1	54.1377691203744
1651.69	0	46.655	1	1	0	1	0	90.3409	21.1556	37.3967	93.6222	49.4	14.6	225	12.7	23	4.3	9.2	98	147	4.5	1865	729	1.2	13.1	26.4	25	16	0.6	0.8	120	143	240	9	0	1	1	57.554173421061
5943.24	0	24.9503	1	0	0	1	0	89.0417	24.24	36.8167	98.44	41.3	11.8	230	21.8	37	3.7	9.4	90	133	5.4	9713	215	4.6	49.4	44.6	1190	3092	0.2	10.5	232	50	662.857	13	0	1	2	49.5386507206692
6620	0	33.218	0	1	0	1	0	70.2069	14.2833	36.9167	97.6207	33.7	11	204	14.7	31	2.8	8.9	103	139	4.2	6716	275	1.4	15.5	31.7	29	56	1.3	1.6	379	66	353	9	0	1	1	53.8210291197151
8080	0	26.5118	0	0	1	0	0	60.5	22.1613	36.8322	96.7419	37.3	12.9	145	11	22	3.5	8.5	106	131	4.6	5454	158	1.1	11.9	39.9	438	446	0.4	5.1	316	58	316	13	0	1	2	57.9750977486285
16000	1	30.0712	0	0	0	0	0	85.2188	20.2973	37.2867	96.6364	53.1	18	334	37.4	24	4.6	9.7	110	143	5	7606	124	1.2	13.6	50.1	234	239	0.9	8	380	36	550	10	1	1	3	53.983352323194
8080	1	20.0732	1	0	0	0	0	86.8333	16.9697	36.8711	98.5333	39.7	12.4	128	8.9	13	3.7	9.4	106	148	5	6716	174	1.5	16.5	45.4	37	108	0.5	5	527	53	377	6	0	1	2	59.428146795237
6620	0	28.6048	1	0	0	1	0	84.4	17.7	37.9087	98.5833	38.8	12.8	251	15.7	30	3.9	9.5	106	138	4.4	1470	322	1.1	12.1	25.9	71	165	0.3	1.5	159	36	318	6	0	1	1	59.4683627656478
4841.54	0	32.5085	1	0	0	1	0	68.7273	15.3636	36.4818	99.4762	25.9	8.5	170	16.9	25	2.4	7.9	106	141	4.3	1741	261	1.2	13.5	110.3	256	63	0.9	1.5	410	43	386	7	0	1	1	51.6521579485852
6609.41	1	22.1367	0	0	1	0	0	91.48	26.48	36.6183	99.32	22	7.5	55	6	10	3.2	8.9	103	144	3.4	1741	92	2	22.1	57.2	22	53	0.8	3.5	147	43	204	13	0	1	1	59.3410847163426
3525.48	0	26.0981	0	1	0	0	0	98.9286	23.1538	36.6825	96.5128	36.4	12.4	189	13	15	3.5	7.9	105	141	4.2	1741	124	1.2	13.6	43.8	68	377	0.5	1.9	154	47	171.667	5	1	1	1	55.4206508762331
8080	1	32.4557	0	0	0	0	0	107.28	22.3333	36.7956	99.9615	33.1	11.4	315	15.7	17	2.6	8.5	117	141	4.7	1665	335	1.2	13.5	26.9	14	26	0.3	4.6	465	41	480	2	1	0	2	53.6553628185736
4752.5	0	27.0306	1	0	0	1	0	75.8438	14.197	36.9969	98.9355	33.4	10.5	135	23.9	23	3.9	8.6	112	140	4.8	9713	247	1.4	15.7	46.3	19	66	0.9	3.8	422	46	328	5	0	1	1	60.6860328129994
6620	1	21.4567	0	0	0	0	0	72.1923	31.5385	36.34	99.5556	35.6	11.9	148	31	11	4.2	8	129	155	4.6	1741	140	1.5	16.5	38.2	18	24	0.5	3.5	464	48	1325.71	4	0	0	1	57.3211682267672
6620	0	30.4867	1	0	0	0	0	82.8966	21.5	36.1017	97.3548	49.9	16.1	177	17.7	39	3.9	9.3	108	137	6.3	1741	271	1.9	21.1	150	33	148	0.7	2.9	125	20	268	6	0	1	1	48.9441459908259
8080	0	33.8062	0	1	0	0	0	75.8846	23.1111	36.7786	94.2308	46.7	16.1	219	6	102	3.3	8.2	106	139	3.9	7606	230	1.4	15.3	31.9	24	22	0.9	1.7	113	61	118.571	13	0	1	2	55.6714591847232
8080	1	26.7299	0	1	0	1	0	90.6429	21.3621	38.0473	94	37.5	12	512	19.5	28	1.9	9.1	109	141	5.2	1865	191	1.1	13.2	24.2	20	74	1.04249910970468	1.5	161	82	161.667	10	1	1	2	57.9071283443641
6302.57	0	31.3536	1	0	0	0	0	79.4444	25.5968	34.2154	98.4074	53.7	16.7	289	26.6	26	2.7	8.3	112	136	5.5	6716	637	1.1	12.9	77.4	57	15	0.9	5.4	183	50	251.667	11	0	1	1	58.3434297404906
8080	1	25.8645	1	0	1	0	0	85.2286	25.3514	38.1	96.3077	38.6	12.8	215	18.5	12	3.4	8.2	108	149	4.1	5454	264	1.2	13	31.2	69	270	0.4	4.7	159	35	295	11	0	1	2	55.467940052284
8080	0	25.565	0	0	1	0	0	96.2647	27.9559	36.4833	96.3529	30.3	10.3	153	26.8	58	2.1	8.1	108	141	6.5	9713	169	3.2	34.8	44.7	103	377	0.8	16	276	50	394.286	13	0	1	2	59.7139256289522
8080	1	23.9869	0	0	0	0	0	93.3846	20.9828	37.1618	99.9286	37	12.4	255	16.6	14	2.5	7.6	115	144	4.6	1665	137	1.2	13.3	26.6	26	32	0.5	4.8	527	36	1291.43	9	0	0	2	57.4925659931395
6620	0	33.9198	0	1	0	0	0	96.84	26.9167	37.632	96.2812	40.4	14.5	276	16.4	18	4.4	9.4	109	140	3.8	6961	182	1	11.2	37.1	49	1455	0.4	0.9	289	33	289	5	1	1	1	55.322888357626
6620	0	36.5087	1	1	0	0	0	75.5312	18.4	37.005	98.5625	31.2	9.8	99	7.5	21	1.8	6.8	102	139	4.2	1665	358	1.3	15.1	27	156	138	0.5	2.5	384	53	384	9	1	1	1	54.947543304191
5590.59	0	29.163	1	0	0	0	0	90.0769	23.7692	36.06	95.2308	34.7	11.4	160	17.7	34	2.1	6.2	108	140	5.1	1470	234	1.8	19.4	150	304	780	1.4	8	156	45	84	12	0	1	1	56.1351461045722
6620	1	21.4844	0	0	0	0	0	82.68	15.6296	36.5667	100	32.6	10.9	346	11.9	20	3.3	8	103	136	4	6961	315	1.1	12.7	28.8	3800	23	0.3	1.5	264	49	467.5	4	1	1	1	53.960822380579
8080	1	21.0727	1	0	0	0	0	104.793	20.0345	36.8983	94.5172	27.6	9.3	277	4.3	26	3.9	8.6	87	126	3.9	1665	140	1.5	15	57.4	15	45	0.5	1	177	63	108.889	2	0	1	2	60.3920662321295
8080	0	33.9782	0	0	0	0	0	70.6	22.5	37.1886	99.36	38.4	12.6	205	15.1	14	4.4	8.6	125	145	4.8	1470	223	1.2	13.3	30.1	240	284	0.6	1.1	162	43	337.5	5.5	0	1	2	57.080514759513
8080	0	32.6018	1	0	0	0	0	81.3784	25.7632	38.0767	98.7778	33.5	11.7	253	27.2	21	1.8	8	110	140	6.2	5454	112	1.3	14.8	31.5	21	41	0.5	2.7	198	51	396	12	1	1	2	52.4976557036112
6620	1	24.974	0	0	0	0	0	86.7586	20.4	36.8983	99.6571	41.3	13.2	266	13.6	24	2.3	8.2	111	137	6.2	6716	409	1.3	14.6	39.2	216	32	0.6	4	317	50	634	6	0	1	1	58.9029793753678
6620	0	32.4619	0	0	0	0	0	82.2857	13.6447	35.6764	96.8043	36.2	12	119	12.2	6	2.6	8.7	114	142	4.7	6961	176	1.6	17.9	52.1	43	76	0.5	4.4	430	37	444	7	0	1	1	58.6017655256396
6620	0	43.298	1	0	0	0	0	78.2083	20.037	37.5878	99.4583	34.8	12	326	14.6	12	4.3	9	105	141	4.2	9713	221	1.2	13.4	22.9	28	47	0.4	1.9	194	54	340	4	1	1	1	55.6184014094271
-43.03	0	23.3242	0	0	0	0	1	115.742	21.6774	36.7967	94.9032	25	8.3	301	13.6	8	1.6	7.8	100	133	3.8	1741	207	1.1	12.9	77.6	41	39	0.3	2	127	41	232	1	1	1	1	54.9509497717492
16000	1	40.679	1	0	1	0	0	75.2857	23	36.97	95.4211	33.8	11.2	222	13.8	26	3	8.1	110	139	5.9	1741	194	3.3	31.6	65.7	2424	2353	1.05566152181601	7	156	58	195	17	1	1	3	53.1667090995362
8080	0	30.9654	0	0	0	0	0	119.464	19.3793	37.2386	97.5357	44.2	13.7	485	5.9	15	3.2	8.7	109	144	3.9	1665	339	1.2	13.3	47	50	40	0.2	5.5	222	43	444	5	0	1	2	58.8729842332835
8080	1	19.7294	1	0	0	0	0	71.875	28.2917	37.97	98.68	26.5	8.9	159	8.6	18	3.5	7.3	109	137	4.2	1741	385	1.3	15.1	35.3	15	30	0.1	1.3	160	27	320	7	1	1	2	53.9710309834952
2201.15	0	23.9869	1	0	0	1	0	87.2	18.1538	37.2227	95.6087	45.9	14.2	173	10.8	23	3.1	9	96	137	4.8	1865	473	1.4	15.4	60.1	76	64	0.6	1.1	99	23	228	5	1	1	1	53.6070464346339
6620	0	26.7755	0	0	0	0	1	97.2917	25.84	37.444	95.4167	26	8.1	210	41.4	42	2.9	9.2	105	143	4.7	7606	486	2.4	26.4	63.1	1243	1777	1	11.1	116	44	193.333	12	0	1	1	58.6990166326361
8080	0	46.203	0	1	0	0	0	86.6471	23.4444	35.7157	93.3091	36.3	10.7	193	9.4	11	3.7	8.6	108	148	4.3	1665	275	10.5	86.6	52.4	13	22	0.5	1.8	207	107	295.714	11	1	1	2	58.5817972764095
6620	0	31.9377	1	1	0	1	0	74.2903	15.2667	36.7683	99.5806	26.9	8.9	274	13.7	11	2	7.5	95	134	3.5	1741	357	1.3	14.5	39.2	10	16	2.1	0.9	114	49	305	4	0	1	1	52.5796950150704
6547.18	0	31.4354	0	0	0	0	0	66.4706	16.5	37.15	98.4848	39.8	13.8	219	14.7	5	4.3	9.3	88	124	4.2	6961	221	1.1	12.3	35.1	16	29	0.5	0.8	214	40	315	8	0	1	1	56.5606882630584
2255.76	0	24.4753	1	0	0	0	0	99.6538	17.0769	36.7871	95.92	43.8	15	126	12.4	20	4.5	9.6	111	143	4.1	6961	220	2.4	25.4	84.9	41	44	0.8	2.4	71	31	232.727	6	1	1	1	58.308644073276
6295.94	0	25.7031	1	0	0	0	0	85.5385	22.0769	36.3	92.1538	31.1	10.4	79	5.1	33	2.7	7.8	114	147	3.3	6961	233	1.1	13.2	24.3	20	49	0.6	0.9	54	31	53	7	0	1	2	47.7668840257997
6765.38	0	30.8923	1	1	0	1	0	69.0741	16.7037	37.0012	99.8462	37.5	12.4	259	19	58	3.3	9.6	116	141	7.6	1665	318	6.7	59.5	72.4	39	127	0.7	1.6	91	48	106.667	4.25	0	1	2	55.1948468358909
8080	1	22.8099	0	0	1	0	0	109.079	21.4615	37.3867	98.1471	39.9	14	266	8.4	41	3.3	8.5	104	135	6.5	1741	198	2.9	28.5	150	828	1242	0.9	8.5	167	61	334	14	1	1	2	55.401357980472
16000	1	27.6989	0	0	1	1	0	75.8947	20.0897	37.1181	99.2368	29.8	10.2	533	18.1	31	2.7	7.9	107	143	5.1	1665	295	1.3	14	23.8	67	50	0.7	3.8	637	53	398	1	0	1	3	51.7002776226279
6620	0	26.3465	1	0	0	0	0	72.4	17.5897	36.795	96.8333	34.6	11.8	236	7	25	3.2	8.4	107	138	4.8	5454	272	1.1	12.1	62.6	32	23	1.04066012928195	0.9	270	44	252.5	5	0	1	1	56.0401491236103
16000	1	45.9755	1	1	1	0	0	70.9286	20.0714	37.0367	93.3571	47.1	15.6	138	11.5	9	4.1	8.8	99	139	4.3	1470	163	1.1	12.3	29.7	22	440	0.7	6.7	159	58	237.5	1	1	1	3	55.2473448579525
8080	0	52.6749	1	0	1	0	0	85	23.2	36.84	97.04	24.4	7.7	29	13.8	70	3.6	9.3	99	131	5.3	1865	137	4.3	45.7	71.5	22	49	0.2	4.1	52	23	116.25	17	0	1	2	53.2393952044132
8080	1	25.64	1	0	0	0	1	115.424	21.697	36.63	93.8182	37.7	12.2	294	35.4	22	3.8	7.8	109	145	4.4	1665	442	2	22.2	35.2	33	24	0.8	7.6	207	42	765	6	0	1	2	58.8303969899651
8080	0	40.404	1	1	0	1	0	105.088	27.1765	38.11	96.303	32.5	11.3	250	14.7	20	3.3	7.9	103	135	4.8	5454	255	1.3	13.6	28.8	373	161	0.7	1.2	223	63	252	3	0	1	2	60.3419105974489
6620	0	37.2428	0	1	0	0	0	83.5714	20.5957	37.132	98.5333	34.3	12.4	173	27.5	16	2.5	9.7	118	146	4.6	5454	335	2	21.4	105.8	8	119	0.8	6.5	311	46	607.5	3.5	0	1	1	57.4385342539903
6620	0	26.3967	0	0	0	0	0	117.553	24.725	37.9185	97.0698	42	13.3	342	16.9	16	2.3	8.4	107	140	4.7	1741	474	1.4	15.4	26.5	29	51	0.6	7.7	146	82	342.5	11	0	1	1	52.3197403110775
16000	1	36.4315	0	0	1	0	0	79.1852	23.5179	37.9156	98.8519	30.4	10.4	52	10.2	10	2.6	8.1	104	140	7.6	9713	228	1.8	19.5	33.3	77	396	0.846278933575781	3.4	319	67	190	17	1	1	3	48.2180206107909
2537.11	0	18.0697	1	1	0	0	0	74.3	18	36.7857	94.1053	44.2	15.1	365	8.2	8	3.3	10	95	136	4.4	4689	160	1	10.7	34.2	16	23	0.5	2.5	260	38	307.5	2	1	1	1	58.3478786703547
8080	0	33.4568	0	0	0	1	0	77.027	19.5	37.396	98.1892	37	12.4	248	20.4	23	3.6	8	92	130	6.3	7606	511	1.3	14.5	31.3	20	47	0.6	2.4	138	41	345	13	1	1	2	52.1582564265453
-377.009	0	19.0234	1	1	0	0	0	110.654	21.8077	36.6283	95.68	42.5	13.5	161	12.2	69	3.8	10.2	101	141	6.3	6961	263	1.4	15.4	34.9	1205	1171	1	4.2	242	45	246	4	0	1	1	56.0555372239193
6620	1	20.3489	0	0	0	0	0	86.52	18.1923	37.7589	97.64	36.4	11	172	10	34	3.5	8.9	103	145	6	6716	574	1.2	13.2	53.7	7	12	0.5	2.9	150	68	214.286	10	0	1	1	57.964290819716
8080	0	31.5626	0	1	0	0	0	67.6341	15.8293	36.97	98.9756	37.5	11.9	360	12.9	18	4.1	7.9	107	140	4.3	5454	255	1.2	12.8	27	75	39	0.6	1.3	167	49	334	6	0	1	2	50.4701264821924
4654.85	0	23.8085	1	0	0	0	0	75.1379	19.5312	37.388	96.4688	44.3	14.7	306	15.7	22	3.7	8.8	111	143	4	1741	206	2.1	18	136.9	156	47	0.6	1.2	401	41	401	3	1	1	1	57.3014546061756
8080	1	19.2653	0	0	1	1	0	87.0769	16.96	36.5322	95.48	26.5	7.6	42	16.7	147	3.8	9.1	94	134	4.6	9713	370	2.3	24.8	39.6	55	19	0.5	2.1	127	51	260	8.5	1	1	2	56.6625
6620	0	31.5097	0	0	0	0	0	89.3077	20.4231	37.0814	98.3462	31.6	10.3	117	3.4	13	3.2	8.7	105	139	4.1	1665	630	1.5	16.1	29.3	11	25	0.5	1.9	145	46	362.5	11	0	1	1	50.7087747081777
6620	0	25.0505	1	1	0	0	0	87.4333	17.1818	36.6656	99.1	39.3	12.6	227	26.3	14	1.9	7	102	132	4.3	1470	256	1.7	18	150	8	17	0.4	2.4	381	56	762	12	0	1	1	57.5752618206953
6620	0	30.9551	1	0	1	0	0	83.7667	20.1209	36.5125	97.1839	39.1	14.9	94	13	21	3.3	9.4	112	142	5.7	1865	432	1.4	15.4	150	151	267	0.5	3.8	207	52	207	14	0	1	1	59.0798320567848
8080	0	35.4917	0	0	1	0	0	89.32	18.1923	36.1218	99.875	38.7	12	220	28.6	14	2.3	8.5	112	143	4.1	1470	342	2.1	23.2	87.2	12	32	0.7	8.3	330	34	347.5	3	1	1	2	52.3263708554988
8080	1	19.9197	1	0	0	0	0	78.8077	16.3333	36.805	98.6538	30.4	10.3	311	18.9	14	1.6	8.5	100	129	4.3	9713	351	1.1	11.7	25.5	44	270	0.1	1.4	171	23	171	9	0	1	2	55.4147739892251
6620	1	19.8791	1	1	0	0	0	77.1852	17.8393	36.9542	98.5926	29.6	9.6	210	7.5	41	2.6	7.9	110	140	3.7	1665	152	1.2	13.6	27.4	72	24	0.9	1.3	434	43	302.5	10	0	1	1	57.6255112548558
8080	1	27.5482	1	0	0	0	0	79.6949	23.15	36.47	89.6613	42	13.6	155	12.5	27	4.3	12.3	114	146	4.9	1470	252	2	22.2	32.4	320	442	1.1	9	183	56	203.333	11	1	1	2	53.044150309038
16000	1	34.8443	0	0	1	0	0	81.32	20.12	36.9438	99.16	24.4	8.2	103	16.7	20	3.8	9.3	107	141	4.2	5454	112	3.3	33.6	72	19	71	0.915578905153259	1.6	131	51	267.5	12	1	1	3	55.8664975758057
6620	0	37.2685	0	0	0	0	1	117.121	27.7879	37.1812	97.7	28.9	8.5	572	21.8	19	2.7	9.3	102	135	5.1	7606	784	1.4	15	30.9	92	30	0.6	2.1	412	41	386.667	5	0	1	1	56.5162920390197
6620	1	18.0129	0	0	0	0	0	84.3571	19.1897	37.8944	99.75	37.3	13.1	316	15.2	24	3.3	8.6	105	139	4.6	5454	209	1	11.1	28.4	161	31	0.8	1	164	32	410	6	0	1	1	56.5987472515233
3584.4	0	38.767	0	0	0	0	0	109.423	29.8889	37.7771	94	38.4	12.2	123	9.4	8	4	7.9	107	139	3.7	6716	157	1.2	12.6	41.8	12	28	1	1.5	279	45	281.818	5	0	1	1	58.5636386567567
16000	1	33.6132	0	0	0	0	0	107.727	21.9348	37.0833	96.1304	26.8	9	31	38.7	99	1.8	7.6	96	135	4.4	9713	295	1.4	14.9	31.6	35	77	0.6	2.6	214	38	356.667	12.5	0	1	3	56.7491307088134
16000	1	28.3987	1	1	1	0	0	88.5	22.0588	37.454	95	35.7	11.6	224	18.7	15	3.4	8.7	113	142	4.3	1865	256	2.1	22.5	70.5	25	139	0.7	6.5	495	59	124.286	13	0	1	3	56.7178363359658
6620	0	36.5126	0	0	0	0	0	100.125	18.1042	37.39	98.9583	34.1	10.7	721	23	17	3.3	7.7	118	144	4.7	1470	293	1.4	15.7	24.5	9	7	0.8	1.7	236	38	302.5	4	0	1	1	46.5491525665898
6620	0	28.3675	1	0	0	0	0	57.7727	17.4783	33.3105	98.4286	46.1	15.6	321	21.5	14	3.8	8.4	108	138	4.7	7606	527	1.4	15.8	32.5	59	193	0.8	3.2	436	40	507.5	11	0	1	1	50.4701264821924
8080	1	20.7157	1	1	0	0	0	80.1207	25.6271	35.97	95.3922	50.2	16.2	133	21.5	77	2.4	9.1	109	140	6	6961	101	3.3	31.8	53.4	5640	7310	2.1	8	341	44	502	13	0	1	2	55.6334621876689
-1655	0	32.1748	0	0	0	1	0	94.2195	24.7692	36.5	93.3902	41.5	14.4	136	11.2	27	3.5	7.8	109	140	3.9	1865	340	2.6	27.5	42.2	223	423	0.7	6.5	107	38	144	10	0	0	1	55.5518016782399
3810.8	0	34.5057	1	0	0	0	0	73.3913	21.4348	37.3971	94.4348	37.4	11.5	246	16.2	40	3.5	8.8	101	140	5.6	6961	255	1.2	12.9	30.9	13	18	0.5	3.1	150	57	90	7.5	0	1	1	46.1114655693416
8080	1	25.1359	0	0	0	0	0	86.4231	18.1154	36.4986	97.6154	30.7	10.7	143	7.9	16	2.8	7.4	105	138	4.3	6961	184	1.3	14	28.5	32	80	0.5	6.8	64	31	128	7	1	1	2	57.7744854933601
2829.06	0	18.9386	1	0	0	0	0	106.972	27.7812	36.0886	96.6316	37.7	11.3	202	14.2	60	3.5	8.9	105	139	4.7	5454	776	2.3	25.2	25.8	132	242	1	3.4	32	33	64	9	0	1	1	45.3911628168689
6620	1	21.8182	1	0	0	0	0	87.04	19.6296	36.6	99.5385	32.6	9.6	663	43.1	86	3.2	9	96	141	6.7	7606	351	1.4	15.4	30.3	14	18	2.1	15.9	154	22	362.5	11	1	1	1	60.6687763369264
3319.6	0	23.5304	0	0	0	0	0	79.6486	17.2703	37.0467	99.4722	33.6	11.1	131	24.5	18	3.2	8.7	110	143	4.3	9713	136	1.3	13.9	37.2	167	17	0.5	4	459	48	744	2	0	1	1	54.4823713927026
8080	1	23.5102	0	0	0	0	0	86.6765	16.3889	37.3117	98.5714	31	10.7	234	18.9	11	3.1	8.2	109	139	4.3	6961	191	1.4	14.9	28.1	25	16	0.8	2.3	500	47	416	6	0	1	2	53.9065671061874
7295.84	0	53.7136	1	1	0	0	0	87.875	24.6111	36.9129	95.1667	42.7	13.5	236	9.5	23	3.7	8.6	104	141	4.3	5454	455	3.2	34.4	45.4	38	392	0.8	1.6	242	40	403.333	3.5	0	1	2	59.8883064511409
8080	1	28.3092	1	0	0	0	0	94.6111	18.5	38.0027	99.4483	35.3	12	216	20.7	13	3.2	9.2	114	138	4.8	6716	249	1.5	17.1	44.1	13	264	0.7	3.9	440	41	215	5.33333	0	1	2	52.827557464253
6620	0	28.3447	0	0	1	0	0	103.5	18.55	37.4954	100	24.2	7.7	223	21	7	2.4	9.4	114	146	4.6	1665	152	1.8	19.3	34.5	30	166	0.4	4.9	303	41	594	12	1	1	1	57.275939705932
4665.39	0	29.1945	0	0	1	0	0	91.1351	21.473	36.0757	96.5405	23.1	8.1	98	12.1	28	4.2	8.8	105	138	4.1	7606	207	1.5	16.2	49.4	23	53	1.08698670226911	0.7	395	44	395	11	1	1	2	54.3313855907478
8080	0	36.9903	1	0	1	1	0	71.4444	25.9091	37.605	95.3939	43	13.3	138	20.1	54	2.3	7.8	98	134	5.5	6961	318	1.2	13.5	27	32	44	0.8	2.5	165	65	198	11	0	1	2	54.125302771729
8080	1	17.5781	1	1	1	0	0	69.6538	21.1667	36.5871	99.1304	28.9	10.1	125	11.4	29	2.4	8.4	116	142	4.9	1665	151	2	21.6	55.1	91	181	0.9	3	114	38	285	12	1	1	2	56.0791353997774
4326.17	0	30.064	0	0	0	1	0	90.9615	26.3103	38.1464	97.1923	31.1	9.8	401	14.3	13	3.7	8.8	101	136	4.2	1665	566	1.6	17.4	26	104	22	0.5	4.4	72	43	165	7	1	1	1	51.509096297087
6620	0	35.1562	1	1	0	0	0	83.1081	15.5641	36.6964	99.9412	32.6	10.6	236	30.3	41	4.2	8.4	114	141	4.6	1470	174	1.3	14.1	43.2	52	345	1.3	4	619	45	520	7	0	1	1	55.5095445193153
8080	0	34.2811	0	0	1	1	0	77.7037	16.037	37.12	98.9615	34.8	12.4	114	24.4	30	2.4	8	100	134	4	1665	162	1.4	15.2	50.6	27	50	1.0528850032682	1.8	123	35	108.333	10	0	1	2	56.1121354279386
6620	0	27.7767	0	1	0	0	0	109.385	24.3077	36.6414	95.5897	49.5	16.7	166	8.1	47	4.3	9.3	104	143	5.1	7606	171	0.9	10.3	39.4	33	63	0.5	1.2	204	65	408	6	0	1	1	55.1001745889252
4790.89	0	18.424	1	1	0	0	0	91.3462	18.7143	38.1429	97.875	38.4	13	266	21.4	21	4.2	8.3	100	139	4.7	9713	338	1.2	13.5	27.9	27	109	0.7	2.1	465	51	432	6	1	1	1	50.7431448587158
8080	1	22.8507	0	0	1	1	0	82.8	19.88	36.5343	97.76	25.3	8.4	111	18.8	129	2.4	7.7	99	133	3.8	1865	230	1.8	19.3	39.9	15	59	1.2	2	158	23	145	14	0	1	2	48.7023842082954
6882.95	0	27.7743	0	1	1	0	0	110.241	22.4138	36.84	97.28	34.7	11.4	265	16.1	43	2.9	8.5	89	133	5	1865	286	6.8	74.5	58.5	8	23	1	2.4	143	43	452.5	13	1	1	2	55.3441218982965
8080	1	21.6713	0	1	1	0	0	112.885	22.2	37.3563	97.1923	30.6	10.4	66	10.7	29	2.8	8.3	100	146	4.1	1665	184	2	21.7	51.4	246	2498	0.6	7.2	302	43	302	14.5	0	1	2	51.6521579485852
3389.56	0	32.1332	1	0	0	1	0	78.44	24.1481	37.3033	95.7917	47.7	15.4	243	23.2	18	4	8.4	108	139	5.8	5454	198	1.1	12.2	31.4	39	46	0.4	2.6	402	44	402	7	1	1	2	58.0563567704184
16000	1	22.8507	0	0	0	0	0	101.333	17.037	37.2983	99.92	44.7	15.9	244	21.9	27	3.2	7.9	101	138	6.4	1865	287	1.4	15.6	38.2	447	1517	1	5.5	339	51	696.667	5	0	1	3	58.0576140070898
6620	0	40.2961	0	0	1	0	0	96.9615	29.16	37.6138	95.96	36.2	11.2	91	5.5	58	3.1	8.7	103	146	5.1	7606	248	1.6	17.4	25.1	135	379	0.2	11.7	73	38	115	7	0	1	1	59.8627413722852
6620	1	19.7656	0	0	0	0	0	81.7	19.1136	37.33	94.9524	28.4	9.1	115	13.1	11	2.8	8	110	139	4.7	1865	125	2.4	25.4	118.9	55	38	0.6	2.3	369	63	444	10	0	1	1	57.9778243541628
5389.34	0	21.3839	1	1	0	0	0	80.5	17.8214	35.8962	96.5357	29.5	10	108	6.7	23	3.8	8.3	108	139	4.4	5454	147	1.6	17.5	30.2	45	87	1.1	3.2	334	47	445	9	0	1	1	55.501156023753
6620	0	28.6661	0	0	0	0	0	86.1739	15.9	37.211	97.5652	36	13.2	216	15.7	16	3	9.2	114	143	4.8	9713	140	1.7	18.4	39.2	724	1654	0.9	6.5	229	53	286.667	9	0	1	1	55.4776373029967
8080	0	30.7592	0	1	0	0	0	70.5484	23.963	35.9617	99.2609	39.7	12.1	148	21.3	26	4.3	10.2	108	148	6.7	7606	320	1.5	16.8	46.2	59	56	0.8	11.8	439	87	540	10	1	1	2	57.4040525186678
3818.09	0	23.3887	1	1	1	0	0	75.9583	23.7692	36.8917	97.3043	48.3	15.7	195	24	18	4.5	8.8	111	141	5.2	6961	164	1.2	13.7	25.1	109	135	1	1.8	213	66	213	7	0	1	1	55.5604035269178
1324	0	28.5952	1	0	1	1	0	92.8077	20.08	36.1667	98.44	30	8.8	210	10	37	3.8	8.5	101	137	4.6	1665	193	1.7	18.9	150	604	1238	0.6	12.6	224	32	221.667	4	0	1	1	58.7482630822624
16000	1	42.1875	0	1	1	1	0	96.4878	29.6053	36.6785	94.425	30.7	9.9	154	13	17	1.7	7.5	100	136	3.9	1470	192	4.5	42.4	54.5	30	273	0.3	9.1	184	71	131.429	17	1	1	3	46.7730126177153
8080	0	47.4664	0	0	0	0	0	98.96	15.12	36.3485	99.56	41.6	14.5	221	4	19	2	7.6	119	143	5.1	1665	283	2	21.2	99.7	17	34	0.5	5.5	280	96	444	14	0	1	2	46.0951636959586
8080	1	30.8329	1	1	0	1	0	76.5	16.5714	36.878	97.5769	29.4	10.6	155	10.8	43	3.1	8.3	106	140	4.9	3432	141	2	21.2	31.2	117	163	0.6	3.9	370	59	772.5	10.5	0	1	2	53.7115201609018
8080	1	21.9651	0	0	0	1	0	110.833	23.9796	37.8493	94.4048	34.1	11.2	325	19.6	20	2	7.7	120	143	4.4	1741	661	1.9	20.3	40.8	9	14	0.5	5.9	276	32	690	11	1	0	2	53.7792706300556
6620	0	32.4444	0	1	1	0	0	86.95	20.3902	36.2744	99.1707	38.2	11.8	207	26.4	23	3.6	8.8	120	149	4.3	7606	185	1.5	16.5	31.8	482	1252	0.6	6.4	275	49	525	16	1	1	1	45.1170109681384
16000	1	34.8408	0	1	1	0	0	98.56	25.7	39.0711	96.52	43.2	14.6	212	27.3	31	4	6.4	108	136	5	1741	228	2.9	30.4	85.2	70	28	1.8	8.2	198	60	220	15	1	1	3	53.2978552350093
8080	0	38.4099	0	1	0	1	0	79.6286	17.1765	36.503	99.7273	31.5	10.4	204	21.4	24	2.9	8.3	112	138	5	1665	210	1.2	12.7	29.6	373	20	1	3.2	457	52	416	3	0	1	2	59.8401426366674
16000	1	39.9633	0	0	1	0	0	109.192	25.7963	37.7167	98.1154	34.4	11.8	161	27.4	31	3.3	8.8	111	142	4.5	6716	184	3.1	34	39.3	138	453	0.4	8.1	90	40	180	16	0	1	3	60.1727063134313
6620	0	22.712	0	0	0	0	0	70.4412	15.4571	35.6269	97.4412	34	11	249	10.1	19	2.3	8.6	120	149	4.3	1665	328	1.1	11.9	34.7	90	131	1.1	0.8	328	40	248	5	0	1	1	54.7409586856986
6620	0	22.8571	1	0	0	0	0	82.6333	21.7	36.2017	95.5806	32.6	10.5	470	57.1	82	2.9	8	99	134	4.4	1470	784	1.7	18.3	48.7	237	227	3.3	3.5	81	33	307.5	11	0	1	1	53.6176259152241
8080	0	27.143	1	0	0	0	0	99.7778	17.2222	37.305	98.1346	28.8	9.3	439	16.9	82	2.7	8.9	111	143	4.5	9713	879	1.5	15.9	27.7	20	17	1.1	2	194	37	222	14	1	0	2	56.5816007868667
16000	1	23.1096	1	0	1	0	0	76.0741	25.7407	35.9694	98	26	9.3	130	15.9	67	3.2	10.6	102	135	6.6	1865	138	4.7	44.8	60.1	53	179	0.4	14.6	175	44	291.667	14.5	0	1	3	53.2991863305229
8080	1	30.2978	1	0	0	0	0	87.2333	15.2031	37.4225	100	38.2	13	227	15	17	2.9	8.5	112	143	3.5	5454	383	1.2	13	28.6	153	32	0.4	3	492	43	492	4	0	0	2	48.4962103559779
8080	1	26.7759	1	0	0	1	0	103.065	26.6324	37.3644	96.5455	35.3	12.3	441	29.8	56	1.9	7.8	107	137	4.1	5454	973	1.4	15.4	33.2	29	38	1.00561673348038	2.3	274	44	342.5	16	0	1	2	54.4093352258627
8080	0	39.3021	1	1	0	0	0	91.8095	24.4773	36.775	98.3333	33.5	10.5	147	31.7	27	3.4	8.3	107	139	5.4	6961	257	1.7	18.7	39	28	35	0.7	4.5	442	68	312.5	9	0	1	2	56.7238283796171
8080	1	27.3438	1	0	0	1	0	91	16.5345	36.7212	98.3704	28.5	9	348	29.5	28	1.1	8.3	117	141	4.2	9713	371	1.5	16.8	32.7	4	6	0.5	1.5	265	35	265	5.5	0	1	2	53.6196925577544
2539.43	0	31.9559	0	0	1	0	0	68.68	20.5385	36.8578	98.4	32.4	11.5	66	8.6	22	2.9	10.2	99	136	3.7	1741	71	2.9	31.9	54.3	90	269	0.6	1.9	230	47	230	12	0	1	1	56.2039835048867
6620	0	24.6947	1	0	0	1	0	74.5806	16.0968	36.598	96.871	32.8	11.5	242	6.5	18	3.9	8.9	103	139	3.9	1865	301	1.1	12.3	60	22	20	1.1	6.8	377	48	474	5	0	1	1	55.3092210535554
16000	1	19.205	0	1	0	0	0	90.8824	24.7222	36.6875	98	39.2	12.6	186	13.9	67	3.1	7.6	114	144	4.1	1865	354	1.5	16.3	32.5	104	39	0.5	3.2	425	32	332.5	12	1	1	3	54.0364945128164
8080	0	30.1194	1	0	0	0	0	82.35	16.4	36.822	97.25	46.5	16.9	221	8.1	18	3.6	9.9	105	143	4.7	1741	388	1.2	13.3	29.6	30	126	0.6	1.6	235	38	443.243	2	0	0	2	53.7062834796984
8080	1	18.3594	0	1	0	0	0	91.1538	28.8462	36.8014	96.32	33	9.9	695	40.8	13	2.9	9.2	97	139	4.7	7606	656	1	11.9	24.2	39	31	0.2	5.3	298	91	496.667	1	1	1	2	58.8358625527627
8080	0	36.8084	0	1	0	0	0	58.9512	15.6429	36.5557	98.5854	46.3	15.1	232	11.5	24	4.1	9	106	143	4.6	6716	285	1.1	11.5	26.3	16	357	0.8	4.8	104	42	208	6	0	1	2	58.9718893944575
8080	0	32.0988	1	0	0	1	0	107.5	23.675	37.3022	97.7632	33.9	11.5	256	28.4	46	3.6	9.1	110	143	6.9	6716	438	5	56.8	47.8	95	140	2	6	170	58	193.333	14	0	1	2	56.7023748186834
6979.5	0	42.1924	0	0	0	1	0	93.6087	16.6667	36.7433	96.56	37.2	11.6	437	30.4	48	3.7	7.8	102	140	4.4	1865	422	4	45.3	150	77	132	0.802898171394889	10.7	144	43	144	15	1	1	2	54.7369704978281
6620	0	27.3982	0	0	0	0	1	112.824	28.9118	36.546	91.7222	34	12	235	13.1	49	1.9	8.4	106	139	3.9	1665	252	1.2	13.8	150	304	72	0.8	1.9	183	32	183	8	0	1	1	59.3654489631353
4792.88	0	26.9444	1	0	1	0	0	88.7727	19.64	37.1343	97.5217	36.5	11.8	323	34.9	34	2.6	8.4	101	134	5.9	6716	785	1.4	15.3	30.1	786	870	0.5	1.8	96	35	240	5	0	1	1	53.3252978634941
6620	0	20.3052	0	0	0	0	0	89.5909	21.4348	37.3486	99.619	43.9	15.3	443	25	10	2.9	8	112	145	4.3	1741	192	1	10.4	26.2	17	141	0.4	3.9	502	42	516	2.5	0	0	1	54.1434892814793
3371.24	0	26.1328	1	1	0	0	0	71.32	21.76	36.13	94.6	38.7	12.6	154	6.1	24	4.9	9.1	107	141	5.4	9713	276	1.3	14.7	33	1345	74	0.8	1.7	73	40	73	9	0	1	1	53.3482037295626
6394.92	0	22.2694	0	0	0	0	1	100.889	19.1897	37.495	98.1154	23.5	7.8	371	21	13	2.4	8.1	109	144	4.1	1665	570	1.9	20.5	31.1	7	14	0.6	3	334	42	668	9	0	1	1	55.4848332981983
6620	0	32.1298	1	0	0	0	0	143.458	23.8854	37.6209	98.5417	20.4	6.7	16	7.5	49	2.7	7.5	112	147	4.2	5454	724	1.7	18	29.8	12	15	0.7	4.3	179	44	90	14	0	1	1	49.1842219755839
8080	0	29.8512	1	0	0	1	0	100.333	23.92	37.0957	98.4091	46.3	14.8	170	19.3	64	3.7	9.2	99	132	5.7	7606	640	1.3	14.1	34.9	190	420	0.6	3.1	279	36	454	14	1	1	2	56.473637346869
6620	0	29.0657	1	1	0	1	0	58.1081	19.4559	36.7371	96.3243	34.7	11.5	100	15.8	28	2.2	7.7	105	141	4.5	7606	268	1	10.8	25.4	11	16	1.1	1.5	208	39	364	7	1	1	1	53.9410067598176
8080	1	23.1385	1	0	0	0	0	71.7234	18.5408	36.1789	98.9796	32.2	10.4	177	12.9	35	3.2	8.6	100	133	4.6	1470	430	1.1	13.3	105.8	22	42	0.5	4.9	278	47	288	14	1	1	2	51.6521579485852
6620	0	35.1852	1	0	1	0	0	91.6	16.72	34.8333	97.64	25.7	8.3	146	15	92	2.3	8.9	110	140	5.5	1665	444	1.8	18.6	54.6	17	27	1.05201921933394	2	115	33	610	12	0	1	1	47.7148635095913
4978.24	0	26.496	1	0	0	0	0	87.8684	15.6486	36.3086	97.2564	30.6	10.4	151	12.7	15	2.8	8.9	110	140	4.6	5454	171	1.6	17.6	40.6	243	374	0.7	3.3	452	57	240	7	0	1	1	55.7413387637876
8080	1	23.1142	0	0	0	0	1	98.3929	20.4167	37.345	98.1429	32.4	10.4	393	34.4	28	3.5	12	100	133	3.5	5454	689	1.4	15.7	24.3	9	60	1.1	2.8	377	62	377	12	1	1	2	51.720256404072
16000	1	23.769	0	0	0	0	0	104.887	25.4178	36.8136	98.5323	35.6	10.8	479	27.1	51	2.3	7.7	112	141	5.2	1665	513	3	33.4	51	605	2566	0.8	10.5	317	48	317	13	0	1	3	54.986455139255
8080	1	28.5156	1	1	0	0	0	52.7308	14.5769	35.7145	99.4231	38.2	11.7	156	6.2	16	3.8	9.9	103	138	4.3	1665	413	1.1	11.9	29.4	10	23	0.3	1.8	420	30	475	9	0	1	2	55.0282396047842
4043.16	0	30.5333	1	0	0	0	0	92.8333	19.1774	36.7575	99.1034	33	10.6	281	11.4	22	2.6	8.6	103	133	5.9	7606	836	1.1	12.2	31.2	77	89	0.4	1.5	194	52	354	4	0	1	1	47.6650774998496
16000	1	19.4104	1	0	0	0	1	110	17.3542	36.7154	96.7619	37.8	12.5	254	26.4	28	2.5	7.7	104	137	5	1741	520	1.6	17.6	150	171	28	0.5	5.2	186	47	294	8	1	1	3	55.7765481897552
16000	1	25.3815	0	0	1	1	0	112.569	29.5	36.8105	90.5556	33.7	10.8	83	26.9	109	2.2	9	111	144	4.8	7606	260	1.3	14.6	38.9	34	60	0.9	10.4	473	64	644	16	0	1	3	54.0948975620967
6620	0	35.9222	0	0	1	0	0	115.091	25.7424	37.284	97.3333	41	13.8	102	17.2	35	2.5	9	102	136	6.6	1665	180	5.4	45.5	72.8	993	3163	0.7	14.9	453	48	453	15	0	1	1	55.1015118209398
7787.5	0	39.6825	0	0	0	1	0	99	21.2619	37.8524	99.5909	32.8	11.6	222	21.4	13	2.6	9	108	139	5.9	7606	174	1.3	14.9	34	10	185	0.7	3.7	312	57	222	7	0	0	2	54.4994784230127
8080	1	17.4818	0	1	0	0	0	109.262	27.4444	37.39	99.5167	45.1	14.6	241	16	25	4.4	10	109	142	3.8	5454	272	1	11.4	27.9	63	171	0.4	3.8	49	25	49	9	0	1	2	55.3200935999533
4569.79	0	26.9896	1	1	0	0	0	77.9545	14.5476	36.0773	99.3636	31.9	9.8	186	15	14	4.1	8.8	101	136	4.9	1665	225	1.5	16.7	88.5	310	26	0.5	1.9	356	62	590	5	0	1	1	59.3374026861056
8080	0	24.7843	1	0	0	0	0	82.0435	16.6739	37.756	99.6957	40.7	13.5	268	25.9	29	4.1	7.7	116	144	4.7	1665	132	1.1	12.1	26.9	161	223	0.3	3.3	229	61	335	11	0	1	2	55.5666682396725
6620	0	28.7211	0	0	0	0	0	104.12	16.8	36.0557	100	35.7	12.6	207	15.9	17	2.2	7.3	118	144	4.5	5454	180	1.5	16.8	41.6	6	30	0.4	3	458	57	474	4.5	0	1	1	53.7316261925508
6620	0	41.358	1	0	0	0	0	76.5909	17.2391	37.7212	99	44.7	15.1	204	13.9	11	3.6	8.6	105	137	4.3	1741	275	1.1	11.8	27.2	42	32	0.5	2.3	246	43	332.5	9	0	1	1	53.8030627456919
6620	0	26.1246	1	0	0	0	0	89.8846	21.9074	34.7931	99.8462	27.3	9.5	68	8.4	40	2.4	7.3	118	141	5	6961	384	1.6	17.6	30.4	143	127	0.6	5.2	403	30	1007.5	11.5	0	1	1	58.7377491307242
6620	1	24.4646	1	0	1	0	0	76.1143	15.4853	36.2683	99.8611	27.4	10	82	14.6	40	2	8.3	99	131	5.8	6716	115	1.4	16	117.2	108	210	1.8	0.8	205	30	410	15	0	1	1	60.1896670360173
7260.28	0	35.6657	1	0	0	0	0	82.125	15.9643	37.424	95.32	38.5	13.4	293	16.8	16	5	9	113	146	3.8	1741	411	1	10.7	27.1	135	63	0.4	1.6	129	44	115	6	0	1	2	52.0960018603647
16000	1	21.2111	0	0	0	0	0	87.7895	19.6026	37.27	99.5385	34.1	11.7	162	17.5	55	2.3	8.6	106	138	5	5454	242	1.9	20.2	67	23	159	1.3	8	503	96	191.667	14	1	1	3	57.232021056087
8080	0	31.3469	1	0	0	1	0	70.7826	17.8125	36.9543	99.4783	37.3	11.9	165	11.8	14	3.7	9	108	143	3.9	1665	245	1.2	12.5	150	18	28	0.9	1.1	101	39	202	1	1	1	2	49.717065033898
8080	0	32.4074	1	0	0	0	0	90.1364	16.6304	37.46	97.3125	43.6	14.1	323	20.5	23	3	7.8	108	141	5.6	1665	208	1.6	17.1	146.5	370	495	0.9	3.3	321	49	556.667	12	0	1	2	52.9298143173685
6620	0	31.7301	1	0	0	1	0	72.2963	18.0741	36.6271	94.5	44.2	15.4	215	8.2	19	3.4	9	104	137	3.6	5454	130	1.2	13.1	48.9	188	86	0.7	2.5	155	174	304	4	1	1	1	52.9677904469758
8080	0	46.7774	1	0	0	1	0	80.5714	19.5278	37.2433	98	35.5	10.5	341	16.1	25	3.1	8.9	105	141	7.1	7606	778	1.1	12.3	35.7	18	22	0.6	1.1	130	71	325	3.33333	0	1	2	57.2450312795947
5744.51	1	20.3125	0	0	0	0	0	71.1875	18.0833	37.3336	99.9706	33.7	11.6	169	13.3	16	3.6	8.3	119	153	4.1	1741	201	1	10.5	28.3	52	33	0.4	1.4	253	37	506	2	1	1	1	53.2924057670774
8080	0	28.7347	1	0	0	1	0	82.0357	25.1852	37.6357	97.5926	30.9	10.9	137	8.1	64	2.9	8	101	132	5.4	1665	315	9.8	81.4	64.4	11	31	1.1	1.2	111	51	109	10	0	1	2	51.6521579485852
206.875	0	27.3587	1	0	0	0	0	98.24	20.84	36.7348	99.2083	35.4	12	64	8.4	38	2.7	8.2	100	138	4.1	1470	218	1.9	20.6	150	47	48	0.6	2.9	161	20	282	8	0	0	1	56.0791353997774
6620	0	29.3848	1	0	0	0	0	83.6207	19.2903	36.695	97.8966	69.7	22.5	327	30.5	12	4.3	8.2	110	138	4.2	6716	393	1.1	12.2	47.8	109	60	0.3	2.4	253	38	253	8.5	1	1	1	53.2616875162286
8080	1	20.3816	0	0	0	0	0	81.4048	21.5952	36.8557	98.1905	27.8	8.7	143	14.6	22	1.3	7.1	112	142	4.3	1665	184	1.5	16.1	32.8	15	23	0.4	2.2	142	40	262.5	4	0	1	2	54.5740640459693
8080	1	22.1333	1	0	0	0	0	106.301	17.5203	36.7117	97.6912	33.9	10.9	374	19	47	1.1	9.3	114	143	5.2	1741	219	1.7	18.5	43.6	20	348	0.6	5.6	160	40	400	7	0	1	2	56.7414247213862
8080	1	21.2585	0	1	0	0	1	102.552	22.9655	37.7	98.2143	27.6	8.9	150	6.2	4	2.4	7.9	99	131	4.4	1665	321	2.4	26.1	45.6	7	40	0.2	1.3	202	46	234.286	6	0	1	2	57.4504742691297
4186.82	0	31.3469	0	1	1	0	0	96.1429	19.963	36.572	94.5556	22.3	7.1	78	13.1	35	1.9	9.2	92	129	4.3	6716	311	2.5	26.9	55.3	23	50	1	3.2	32	41	98	12	0	1	1	52.885341612376
8080	0	35.5188	1	1	0	1	0	65.0741	22.0893	36.665	96.6296	28.9	9.1	279	15	33	3.2	8.5	108	143	5.6	1665	357	1.6	17.9	69	7	50	1.1	1.3	48	45	48	13	0	1	2	56.4606532518285
16000	1	34.2222	1	0	1	0	0	81.2609	24.2917	37.8687	94.96	46.1	14	331	20.1	27	4.1	9.4	98	135	4.4	9713	542	2.9	30.5	41.2	15	26	0.7	1.2	238	40	297.5	4	1	1	3	51.8334627751218
3158.88	0	37.0878	1	0	0	1	0	65.3704	17.4808	37.686	94.5	42.6	13.7	273	14.9	58	3.2	8.1	98	141	5.3	1470	615	1.2	13.6	22.9	10	117	1.3	1.2	401	55	265	5	0	1	2	53.7313219417918
6620	1	33.0612	1	0	0	0	0	73.5	16.56	36.43	99.375	34.9	11.2	191	12.8	24	2.5	7.3	115	139	4.5	6716	199	1.2	13.4	32.1	163	59	0.3	1.8	401	40	1002.5	6	0	1	1	59.3892876006152
8080	1	26.8869	1	0	0	0	0	92.4444	15.2037	36.6886	98	34.2	10.6	226	13.6	32	2.5	7.4	119	151	3.8	6961	255	1.7	18.4	30.1	45	51	0.3	2.7	48	48	120	10	0	1	2	58.8971496493755
6620	0	24.7252	1	0	0	1	1	72.2	16.24	37.2133	94.96	41.5	14.9	191	15.5	24	3.9	8	118	140	7.5	6716	247	1.2	13.9	24.4	70	396	0.4	2.8	284	62	403.333	4	1	1	1	54.328088767732
6620	0	24.839	0	0	0	1	0	103.148	27.0741	37.0075	96.6296	29.3	10	177	22.5	42	3.1	8.6	105	137	5	1741	180	1.3	14.3	28.1	47	47	0.6	1.9	164	62	276	12	0	0	1	53.0019092499096
8080	1	25.0776	0	1	0	0	0	122.174	22.4828	37.478	88.593	42.7	14	401	41	8	2.4	10	125	144	5.8	1470	199	1.4	15.4	34.5	14	17	0.3	1.8	213	66	355	8	0	1	2	58.6696014678351
6620	0	24.5915	0	1	0	0	0	81.5652	15.36	37.2314	99.7826	39.6	13	104	11	17	3	7.9	110	145	4.6	6716	418	1.3	13.7	25.5	30	30	0.8	0.8	71	43	177.5	11	0	1	1	53.9108142778541
6620	1	23.5304	0	0	0	0	0	79.4	15.54	37.3643	99.68	37.7	12.4	240	10.9	12	4.5	10	109	140	4.9	5454	230	1.1	11.6	28.1	16	20	0.3	1.4	207	46	185	5	0	1	1	47.2492811515529
8080	1	24.9135	0	0	0	0	0	111.8	27.44	36.5	99.5417	25	8.3	81	11.9	11	1.2	8	114	140	3.8	1665	199	2.6	26.8	45.7	26	37	0.6	6.8	100	34	186	8	0	1	2	59.1647234321588
7764.88	1	28.6785	1	0	0	1	0	90	24.9231	37.04	96.1154	31.5	9.8	115	13.5	59	4.3	8.6	94	135	4.7	7606	184	1.5	14.5	34.9	44	139	2.9	3.1	131	45	188	10	0	1	2	59.4303391535348
8080	0	52.9688	1	1	1	0	0	64.9375	23.5469	37.185	96.7097	26.8	8.4	165	19.8	64	3.3	8	103	136	4.6	1741	228	1.5	16.3	29.9	56	101	0.829984205352881	1.2	278	42	695	16	1	1	2	57.5048
16000	1	22.8	1	1	0	1	0	96.56	15.86	37.113	97	34.1	10	147	18.8	10	2.6	8.1	112	138	5.7	7606	191	1.5	16.7	30.1	39	35	0.4	3.1	380	47	315	5.66667	0	1	3	51.6075859475121
8080	1	19.7133	1	0	0	0	0	104.655	23.3103	37.8571	97.3214	30.9	10.5	274	8.9	15	2	7.5	111	140	3.6	1470	237	1.4	15.9	87.8	20	68	0.2	1.5	263	49	328.75	5	0	1	2	54.1541037360577
6620	0	27.7323	0	0	0	0	0	121.792	24.0417	37.4067	97.7917	28.5	9.3	161	15.2	5	2.7	7.9	101	133	3.4	6716	660	1.5	16.1	29.1	9	11	0.3	8.2	349	41	507.5	5	0	1	1	54.7075158838891
6620	0	24.2513	0	0	0	0	0	74.8077	17.5	37.2287	95.8462	37.8	13.1	205	9.3	22	2.2	7.5	107	136	4.9	6961	344	1	11.2	25.7	199	65	0.7	2.9	222	55	300	5	0	1	1	58.5309155320871
16000	1	37.9229	1	0	1	0	0	115.407	21.9615	37.6014	95.0741	38.7	12.9	31	24	93	2.9	7.7	97	133	4.3	7606	1094	1.3	14.6	35.9	135	218	1.2	4.8	191	61	275	21	0	1	3	52.6291698833301
5972.56	0	20.9024	1	0	0	0	0	106.857	15.4355	35.9045	99.1613	31.3	9.5	101	7.5	30	3.1	8.9	111	143	4.3	9713	240	1.8	19.6	38	57	29	1.2	1.5	321	51	355	7	0	1	1	59.4708315091706
6620	1	20.2442	1	0	0	0	0	106.419	17.6977	37.2637	95.0233	26	8.8	89	9	33	3.1	9	105	141	4.6	1741	371	3.2	35.1	49.9	14	58	1	1.9	122	46	240	11	0	1	1	45.5407689252434
8080	1	23.4906	0	0	0	1	0	78.7917	16.36	36.9771	99.56	37.8	12.9	183	9.7	13	4.1	9.3	109	138	3.8	6716	330	1.3	14.2	29.6	18	23	0.6	1	355	35	452.5	4	0	1	2	47.7705007536599
6577.96	0	31.8339	0	1	1	0	0	87.4815	21.7069	36.7473	97.8276	32.6	11.2	64	15.4	35	2.4	8.2	104	133	4.7	7606	159	2	22.2	40.2	21	53	0.5	4.2	283	45	301.852	10	0	1	1	53.6177686105156
2611.19	0	19.4736	1	1	1	0	0	92.4583	21	37.4167	96.44	37.9	12.5	113	5.2	17	2.4	7.9	112	141	4.5	7606	91	1.5	17.2	37.5	102	240	0.5	1.4	119	50	297.5	5.5	0	0	1	51.9809687144606
6090.73	0	33.6088	0	0	0	0	1	108.429	18.7619	36.156	93.2857	35.6	11.6	368	10.9	15	3.6	9.6	102	139	5	5454	173	1.2	14.2	28.7	29	222	0.5	2.6	86	42	215	4	1	1	1	52.9462461696342
6620	1	20.6094	0	0	0	0	0	66.4545	19.8182	36.76	98.2424	42.2	14	189	6	18	4	9.3	100	137	4.3	7606	299	1.4	14.8	35.2	37	93	0.5	3.4	83	42	167.5	4	1	1	1	53.6505439663864
6620	0	23.5557	1	1	0	0	0	77.9744	15.6625	36.425	96.1026	37.8	13.4	174	11.2	19	3.5	8.7	118	145	4.4	7606	151	1.4	15.9	72.9	22	49	0.6	6.4	559	64	249	10	0	1	1	54.4404875616334
6620	0	42.6644	0	0	0	0	0	62.12	17.2	36.9083	97.2	35.6	11.9	133	9.2	21	3.9	8.2	104	141	4.5	7606	564	1.3	14.3	30	25	19	0.7	2.2	125	41	207.5	4	0	1	1	57.0533758164113
8080	0	27.7703	1	1	0	1	0	82.0667	17.9787	37.365	98.3171	30.3	10.4	165	14.2	21	3.4	8.6	108	140	6.8	1865	413	1.1	12.7	24.7	175	1039	1.06342595332972	5.1	373	43	467.5	9	1	1	2	51.6521579485852
8080	1	29.4693	1	0	0	0	0	87.475	18.4697	37.4387	95.9459	32.3	11.5	136	15.9	43	2.5	8	113	139	4.6	1665	177	1.4	15.6	54.9	72	38	1.2	3.6	457	44	142	13	0	1	2	58.1496096881252
3582.08	0	20.7897	1	1	0	0	0	93.9565	16.8125	36.8233	99.2609	30.3	10.4	192	17.8	15	3.5	8.9	110	139	4	1665	203	1.4	15.6	150	7	69	0.8	5.5	461	55	530	4	0	1	1	49.4307128606005
1501.09	0	27.5439	1	0	0	0	0	94.2963	22.1481	36.9469	97.3846	29.6	9.8	265	9.1	11	3.3	8.4	99	135	3.7	1665	243	1.3	13.7	31	30	32	0.5	2.2	91	38	250	2	0	1	1	57.8619761977886
6620	0	28.0864	1	1	0	1	0	92.0278	16.9722	36.3286	95.7222	32.2	9.5	156	10.2	23	3.1	8	111	139	4.6	9713	202	1.4	15.1	29.9	10	45	1	2.6	454	55	248.333	11	0	1	1	53.3174760058373
5627.72	1	20.3244	1	1	0	0	0	85.8529	20.6429	36.7636	95.5882	42.3	13.9	609	21.4	25	3.2	8.7	88	130	5.1	6716	255	2.5	27.4	39.1	31	27	0.6	1.5	177	56	166	1	0	1	2	52.9928365285702
961.555	0	26.2976	0	1	0	1	0	79.9259	16.8036	36.5067	97.037	32	10.9	341	18.2	22	4.9	9.2	103	136	5	6961	520	1.5	16.4	36.4	44	37	0.8	3.6	458	49	760	4	0	1	1	55.595247897371
6620	0	30.854	1	1	0	1	0	104.185	21.9828	36.9533	95.5556	28.7	9	177	17.7	23	2.9	7.8	109	139	4.3	1665	199	1.1	13.5	44.6	19	19	1.1	1.3	95	51	158.333	9	1	1	1	54.2102060267015
6620	0	33.5354	1	1	0	0	0	83.0769	19.0179	37.7475	99.5385	38.8	13.2	155	13.8	29	3.4	8.8	116	146	4.5	7606	427	1.2	13.5	24.3	13	18	0.925524109831597	1.3	325	40	330	8	1	1	1	55.0282396047842
6620	0	26.5892	1	0	0	0	0	80.7586	16.4	37.1261	97.7778	37.6	12.4	212	10.8	20	3	7.7	115	143	4.4	5454	163	1.8	20	58.2	20	80	1.1	5	526	50	350	12	0	1	1	54.3486606807435
6255.9	0	27.7551	0	0	0	1	0	83.963	21.0556	36.4771	95.5556	33.3	10.5	130	14.8	18	2.8	8	111	139	4.9	6716	427	1.6	17.1	32.3	166	35	1	1.7	291	50	214	3	0	1	1	55.5080290786169
4424.48	0	33.4124	1	0	1	1	0	98.0909	20.8182	37.315	97.1818	41.4	13.4	169	20.6	12	2.8	8.6	101	138	4.9	6961	272	1.4	15.4	30.1	13	41	0.6	2.8	256	40	288.333	3	0	1	1	60.1172900588405
6620	0	26.5629	1	0	0	0	0	85.1143	15.5857	36.821	98.4857	41.2	14.2	239	9.5	20	4	8.3	111	141	3.9	9713	162	1.6	16.5	31.1	19	19	1	3.6	300	50	246	9	0	1	1	58.8933008678208
6620	0	23.0546	0	0	0	1	0	96.3103	26.45	37.215	98.6207	34.7	8.7	301	19.4	48	3.3	9	140	169	5	6716	256	1.4	14.8	59.5	16	34	0.7	5.5	201	56	377.5	13	0	0	1	59.2029786667829
8080	0	47.1977	1	0	0	1	0	90.88	24.42	37.2786	97.1538	40.7	13.1	197	19.9	43	3	7.7	114	144	4.6	6961	548	1.5	15.7	34.3	34	24	1.01471547710995	3.1	120	54	150	10.5	1	1	2	50.280444289122
6620	1	20.3755	0	0	0	0	0	131.44	25.88	37.325	97.28	47.3	15.7	258	9.1	22	3.8	8.6	111	141	4.1	1665	706	1.2	13.4	28.4	70	175	0.3	1.9	93	46	232.5	8	0	1	1	56.8662803053476
16000	1	21.0396	1	1	0	0	0	105.036	22.1379	36.405	97.4231	37.2	12.6	233	31	31	3.9	8.4	101	140	6.1	1665	185	3.6	35.4	150	45	48	0.86995944491978	10.9	478	56	478	13	0	1	3	58.3838491764032
6620	0	27.4115	1	0	0	0	0	64.4545	17.129	36.0954	99.3636	35.7	11.7	141	23.8	20	2.3	9.7	118	141	5.3	9713	191	2.1	23.4	83.9	82	203	0.5	7.7	396	52	373	12	0	1	1	48.2268124773712
8080	0	26.7643	1	1	0	0	0	77.9459	15.7778	36.4843	97.8611	24.7	7.5	187	6.3	42	2.5	8.1	113	141	4.8	1665	427	1.1	13.4	31.1	23	27	1.9	5.8	320	52	178.571	7	0	1	2	52.4088737010674
8080	0	28.9017	0	0	0	1	0	88.4545	18.4432	37.2775	100	31.2	10.8	204	13.4	20	3.2	8.1	104	134	3.7	1865	235	1.7	18.2	40.9	33	20	0.5	2.8	191	33	477.5	5	0	1	2	58.7661817878468
8080	1	16.7062	0	0	1	0	0	96.48	15.7885	36.0714	97.12	31.9	10.5	136	7.3	16	3.2	9.1	108	149	5.1	9713	334	1.1	13.3	27.9	17	47	0.5	2	333	30	333	8	0	1	2	55.2000216037209
6620	0	26.396	0	0	0	0	0	98.6154	18.7963	38.6013	96.3846	36.2	12.2	228	11.9	11	4.3	8.5	112	141	4.3	9713	241	1	10.5	24.2	10	14	0.4	1.6	182	49	356.667	3	1	1	1	57.2201549240979
4590.97	0	23.5102	0	0	1	1	0	74.4231	18.8448	36.7217	99.6538	29.2	9.2	332	25.6	9	2.8	7.8	100	134	4.1	1470	325	1.2	13	29.8	34	66	0.7	0.9	138	43	276	6	0	1	1	59.1203951556601
8080	0	27.7743	1	0	0	1	0	101.152	21.2344	36.258	98.5806	40.2	12.9	271	25.8	30	2.9	7.8	107	140	4.3	1865	162	13.1	150	150	47	152	0.997154548587698	5.5	183	50	252	9.5	0	1	2	59.279323235157
4105.06	0	28.3419	1	0	0	1	0	76.1071	19.069	36.4261	98.2143	33.7	10.9	100	7.8	13	3.9	7.2	111	140	3.8	9713	155	1.6	16.7	32.1	24	41	0.6	3.6	408	43	230	7	0	1	1	59.4340700888369
4228.52	0	16.7284	0	1	1	0	0	61.6538	24.1296	36.3257	97.84	46.9	13.5	82	9.9	68	2.9	8.7	105	139	4.7	1470	169	3.3	36.5	87.8	724	588	0.7	1.9	287	81	478.333	16	0	1	1	58.2987903197687
8080	0	69.1516	0	0	1	0	0	77.6071	18.2407	36.5809	98.5517	33	11.4	83	7.5	18	2.2	7.9	102	138	3.8	1665	194	2.4	26.6	53.7	29	83	1.1	2.4	52	44	130	16	1	1	2	55.5939110266978
6620	0	29.7329	1	0	0	0	0	63.6786	14.75	37.0871	98.5714	26.7	8.8	238	11.8	15	2.9	8.3	109	139	4.8	9713	416	1.4	14.8	33.2	15	27	0.7	1.1	181	52	474	5	0	1	1	54.6520177847982
6620	0	30.7266	0	0	0	1	0	89.2143	19.8667	38.0075	97.1786	33.4	11	192	11.3	21	3.1	10.6	108	138	4	7606	302	1.1	11.6	24.8	59	24	0.7	2.7	98	45	163.333	9.5	0	1	1	59.3657308655051
6620	0	28.0778	0	0	0	0	1	104.677	30.3448	37.3944	93.871	34.2	11.1	594	24.3	10	2.6	8.6	99	136	4.7	1665	416	1.7	18.3	27.5	26	35	0.5	1.9	87	54	108.75	8	0	1	1	58.2789271561909
5900.07	0	26.4594	0	1	0	0	0	72.697	20.5694	35.965	97.2333	47	15.3	260	16.2	35	3.4	8.8	100	138	4.9	7606	259	1.2	12.6	28.4	56	116	0.3	4.5	174	51	435	9	1	1	1	56.0978223666792
8080	1	19.8839	0	1	0	0	0	88.8	22.9194	37.03	99.7586	38.2	12.1	324	30.8	53	3.1	9.3	118	143	6.4	6716	278	1.7	18.9	39.1	3520	6237	0.771122557006711	15.2	443	47	550	10	1	1	2	53.7230281979391
6323.76	0	22.0932	0	0	0	0	0	110.657	16.9103	37.0993	99.4848	32.1	9	257	16	14	2.5	9	112	141	4	1865	237	1.4	14.5	30.5	163	259	0.3	2.6	209	50	418	5	0	0	1	52.8249486789033
16000	1	55.8072	0	0	1	0	0	118.48	20.4583	36.5364	98.52	22.8	8	163	16.1	65	2	7.9	99	132	7.3	9713	171	2.5	27.8	35.7	79	523	1.10017629534688	2.6	333	51	333	15	1	1	3	56.6087595247134
8080	1	22.5746	1	0	0	0	0	70.625	21.2	36.3857	99.5	31.5	9.9	120	8.7	124	3.3	9.3	115	143	6.6	7606	296	8.5	83.2	56.6	14	38	2.5	1.9	516	46	563.333	9.5	0	1	2	57.9027735648427
6620	0	27.8744	1	0	0	0	0	90.4878	18.3636	36.2725	96.119	37.1	13.4	220	18.8	28	3.4	8.3	116	142	4.7	9713	76	1.6	17.7	72.2	21	26	0.8	8.8	523	65	346	14	1	1	1	46.0519806311282
5319.83	0	48.448	1	1	1	1	0	91.6757	13.8462	36.9755	97.8421	26.9	8.8	14	11	75	2.8	7.2	106	136	4.8	6716	338	1.3	13.6	24.7	51	40	0.4	1.1	155	34	434	11	0	1	1	55.0282396047842
8080	1	21.1938	1	0	0	1	0	102.32	23.54	36.6014	98.92	30.2	9.8	489	27.2	24	2.1	9.1	109	137	4.3	6716	574	1.1	13.1	22.5	18	30	0.3	2.2	322	60	322	13	1	1	2	60.1387969800105
6620	0	29.8023	0	0	0	0	0	94.5217	29.617	37.6233	96.1304	25	8	354	30.5	14	1.6	7.8	105	138	4.8	9713	377	1.2	13	37.7	31	57	0.3	1.9	175	53	291.667	10	0	0	1	53.1423890137725
8080	1	20.231	0	0	0	0	0	71.2857	18.2241	38.5978	94.6429	34.6	11.4	121	8.6	13	3.4	7.5	106	142	4.6	7606	227	1.4	15.2	31.6	38	88	0.4	2.1	153	45	218.571	5	0	1	2	55.0282396047842
6620	0	38.0078	0	0	0	0	0	84.04	24.6923	37.3744	97.88	39.8	12.9	324	24.3	58	4.3	9.2	106	142	6.4	5454	735	0.9	10	20.4	25	62	0.6	2.2	227	41	217.778	11	0	0	1	57.4520544955968
6620	1	19.4406	1	1	0	0	0	63.5909	16.2386	36.53	97.8864	33.9	11.7	163	22.1	23	2.4	7.6	110	143	4.4	1470	93	1.5	17	114.8	23	24	0.6	6	540	55	535	4	0	1	1	50.1047908207028
6620	0	23.4552	0	0	0	0	0	113.04	20.2885	37.1656	99.5	40.4	13.1	354	20.3	22	2.8	7.1	106	139	5.1	7606	376	1.5	16.4	27.3	22	36	0.5	1.4	227	27	324.286	5	0	1	1	59.014168018581
6620	1	19.8519	0	0	0	0	0	88.4615	15.2051	36.6129	100	32.3	11.1	118	4.9	38	3.4	10.2	105	149	5.1	1665	383	1.8	19.5	77.3	172	330	0.3	8.8	374	45	627.5	11	1	1	1	55.9350433804922
8080	1	25.3679	0	0	0	0	0	98.8	16.9074	36.7371	97.84	38.4	12	171	11.7	11	3.2	9.2	105	141	4.3	1665	495	1.1	12.2	150	9	19	0.7	1.7	92	41	248	4.5	0	1	2	54.3086913489332
16000	1	76.8485	0	0	0	0	0	105.304	30.4	37.875	93.6818	49.9	14.7	236	18.5	60	2.6	8.1	96	137	5.7	1741	147	1.1	11.9	52.5	126	440	0.5	5.9	170	95	183.75	11.5	1	1	3	56.108688194417
6378.04	0	28.5121	0	0	1	1	0	93.1351	18.425	37.1657	98.7949	31.2	11.4	47	7.5	22	2.8	8.6	111	139	4.4	7606	232	1.6	17.2	34.3	49	77	0.5	3	195	33	390	11	0	1	1	59.9122821464326
6620	0	29.8606	1	1	0	0	0	103.458	21.2917	37.0269	94.8261	43.6	14.5	238	22.7	49	4.1	7.4	101	137	4.6	5454	263	1.1	12.4	54.3	95	33	0.8	2.9	93	40	279	10	0	1	1	56.8544741148168
6620	1	17.7754	1	1	0	1	0	80.76	20.4259	36.7883	95.3462	39.5	11.1	257	5.6	10	2.2	8.2	110	142	4.1	9713	533	1	12	28.8	7	13	0.4	1.3	197	77	394	4	0	1	1	54.8037869667302
8080	1	28.2828	0	0	0	0	1	105.083	19.7639	37.38	99.8235	30.9	10.4	216	6.1	26	2.4	8.5	105	135	5.1	9713	447	1.2	12.7	28.1	607	1010	0.5	2.1	203	54	377.5	9	0	1	2	60.8051897741477
3463.58	0	32.8395	1	1	0	1	0	65.9231	19.3333	36.2333	97.5769	31.5	10.6	457	16.3	17	3.8	8.7	111	144	4	7606	578	1.2	13.7	32.8	50	163	0.6	0.6	140	58	280	9	0	1	1	54.7497905014026
8080	0	26.3967	0	0	0	1	0	86.1429	24.7419	38.1433	97.3448	36.7	10.8	272	26.9	37	3	8.2	114	143	4.8	5454	1076	2.1	23.3	30.9	2241	3814	0.7	5.9	151	31	294	12	0	1	2	52.7849515221635
16000	1	21.598	1	1	0	0	0	81.3333	22.4831	37.4087	94.2632	45.8	14.2	218	21.5	14	3.9	8	106	142	4.6	1665	594	1.3	13.8	38.6	42	44	0.3	2.4	137	122	200	12	0	1	3	53.7496946338712
16000	1	30.4503	1	0	0	0	0	64.5385	17.3077	36.455	92.6538	43.8	14.4	150	18.8	55	3.6	8.2	109	145	4.2	5454	323	1.2	13.1	25.5	258	203	0.8	1.8	56	45	140	8	0	1	3	56.772462487459
8080	1	18.1451	1	0	0	0	0	96.9655	15.5862	35.5943	98.1429	44.3	14.2	528	14.1	86	2.1	9.3	131	166	4.1	1741	264	11.3	87.8	46.4	20	41	0.6	1.8	62	33	116	8.5	0	1	2	60.1727063134313
8080	0	39.4449	1	0	0	1	0	78.9524	16.2619	37.02	96.8571	32.8	10.5	151	24.2	27	2.7	8.5	110	139	4.4	9713	237	1.4	16	32.6	27	37	1	6.3	297	45	282	10	0	1	2	56.6373127473202
4450.3	0	26.7919	0	0	0	0	0	70.5	19.3333	37.686	96.75	33.7	11.4	134	10.6	13	3.4	8.6	113	145	4.1	6961	178	1.6	17	37.1	14	30	0.6	2.1	139	33	196.667	7	0	0	1	57.3329634400489
5083.5	0	33.8222	0	0	0	0	0	108.875	31.92	37.1033	96.5833	28.9	9.5	73	0.1	60	2.9	8.4	113	151	4.4	6716	940	1.4	16	30.4	13	29	0.4	1.4	305	37	435.714	10	1	1	1	59.8595197451641
6620	0	28.451	1	0	0	0	0	80.9688	16.303	36.9733	99.9091	45.5	15.5	190	30.5	28	3.3	8.6	116	147	3.9	7606	390	1.2	13.4	23.8	34	42	0.6	2.2	372	41	410	4	1	1	1	59.5651178570986
6620	0	20.3052	1	0	0	0	0	78.7414	17.3429	36.695	99.7576	30.1	10.3	157	12.6	20	2.9	7.9	103	133	4.9	1741	227	2	22	84.4	9	36	1	3.4	380	42	840	6	0	1	1	53.557003325858
7410.17	1	24.2215	1	0	1	1	0	100.852	18.1667	36.04	99.4	34.5	11.3	154	14.4	65	3.4	8.6	108	142	5.4	5454	350	3.3	33.5	51.4	1127	1174	0.992219852591421	6.5	187	48	467.5	12	1	1	2	55.2730158813298
6620	1	27.5556	0	0	0	1	0	105.917	14.3846	37.3417	99.5417	30.3	9.8	156	10.6	43	1.8	7.9	111	142	4.4	9713	308	1.1	12.9	25.6	36	10	0.9	1.5	240	52	600	7	1	1	1	57.4319728366397
8080	0	28.1286	0	1	1	0	0	137.364	27.3043	38.5577	98	39.9	14.3	143	11.8	24	2.9	7.8	90	126	4.3	1665	303	1.6	18	45.1	140	438	1.13612446879453	6.4	213	58	355	19	0	1	2	56.6093380314488
8080	0	51.8479	1	1	0	1	0	80.88	17.3462	37.105	98.8	22.9	7.3	274	7.8	38	2.7	8.4	99	140	3.3	1665	236	1.6	18	49.1	10	42	1.4	0.8	124	52	310	8	0	1	2	56.9867103368287
5897.76	0	24.6097	1	1	0	0	0	77.3871	14.6719	36.8917	99.7	36.1	12.1	213	17.4	8	3.8	8.4	110	140	4.8	7606	208	1.6	17.3	34.5	41	156	0.5	2.6	393	43	765	3	0	1	1	55.6662486041467
3815.11	0	26.5731	1	0	0	0	0	120.103	27.931	37.9778	94.0345	31.2	10.8	49	0.1	29	3.3	7.4	106	139	3.6	1665	139	1.2	13.6	33.7	23	57	0.9	6.5	385	56	324.286	9	0	1	1	53.8264608141509
6620	0	27.2645	0	0	0	0	0	82.6296	14.5167	36.8983	99.8519	32.3	11.4	101	10.5	26	1.3	8.8	115	141	4.9	1665	146	1.4	15.8	48.1	5	44	1.1	2.5	443	47	412	9	0	1	1	60.3309010614994
8080	0	44.1483	0	1	0	0	0	82.2917	19.3571	37.18	97.9167	28.6	8.6	171	17.9	63	2.8	7.8	104	139	4.5	5454	246	1.2	13	27.5	22	50	0.8	1.9	159	44	225	4	1	1	2	57.6864487188706
8080	0	27.9872	0	0	1	0	0	107.724	16.7273	37.4514	97.6071	41.9	14	118	16.6	30	3.1	8.6	104	136	4.1	6961	178	1.6	16.5	33.5	27	51	0.8	0.9	235	48	235	10	0	1	2	55.8209831899612
3780.02	0	32.1157	1	1	0	0	0	96.6786	19.9732	36.7975	94.8868	44.2	14.7	154	24.6	31	3.1	7.6	109	139	5.3	5454	457	1.2	14.4	28.1	183	47	0.6	2.4	118	57	295	9	0	0	1	51.2000616574492
4461.88	0	24.3253	0	0	0	1	0	95.7188	18.2656	37.0267	99.3438	29.8	10.2	76	13.7	8	2.8	7.9	110	138	4.5	9713	155	1.5	16.6	32.4	47	150	0.6	3.1	448	45	762	6	0	1	1	54.6464657813501
6620	0	29.7619	1	0	0	0	0	75.1724	14.8667	35.65	96.9643	29.3	10.2	102	10.5	13	3.4	8.4	108	142	4	1741	285	1.9	21.3	54.4	20	70	0.8	3.9	406	50	193.333	7	0	1	1	53.5056445484489
6620	0	26.8274	0	0	0	0	0	64.5312	17.7568	36.89	99.7297	31.7	11	152	14.5	16	2.3	8.3	107	136	3.7	6716	236	1.1	13.1	26.2	19	39	0.4	1.2	284	45	402.5	4	1	1	1	52.4322833643784
16000	1	20.3125	0	0	0	0	1	99.2917	19.5833	36.3186	95.2917	36	12.1	150	7.7	14	3.1	8.4	95	131	4.5	7606	152	1	12	33.9	25	47	0.5	2.2	93	27	107.143	4	1	1	3	47.005252619038
6620	0	36.8783	0	1	0	0	0	86	19.9143	37.6533	96.9706	39.8	13.3	151	7	20	3.5	7.8	110	142	4.5	1865	169	2	22	35.8	29	26	0.5	3.9	283	42	283	12	0	1	1	60.3875028345766
6620	0	27.9549	1	0	0	0	0	71	15.1528	36.2775	99.9444	31.9	10.5	269	17	38	2.5	7.4	107	134	4.1	1865	189	1.7	18.1	45.8	41	65	0.8	1.8	403	43	570	17	0	1	1	45.2727687954903
8080	0	36.9183	1	1	0	0	0	91.3214	25.1552	36.1618	97.8929	26.5	7.7	45	11.4	109	2.1	7.5	113	145	3.9	1470	371	1.4	15.8	33.4	11	19	1.1	8.2	244	62	610	19	0	1	2	58.7720752184614
6620	0	19.1307	0	0	0	0	0	85.7333	17.6667	37.0557	94.3103	29.8	10.6	188	5.7	9	3.5	8.5	110	141	4.2	1665	324	1.7	18.9	93.4	8	10	0.7	3.3	215	60	284	4	0	1	1	54.2017236765915
6620	1	22.4059	1	1	1	0	0	112.857	23.14	36.621	96.4694	45	14.5	90	10.6	56	3.6	9.4	106	142	5.9	6716	286	1.2	12.9	31.9	34	119	1	4.6	397	39	794	15	0	1	1	58.7688644922203
6079.39	0	37.9229	1	0	0	0	0	62.4839	16.9853	36.7686	95.1515	35.9	10.5	359	10.8	33	4	9	95	144	4.5	1741	743	1.1	11.9	27.1	21	23	0.4	1.4	96	95	313.333	11	1	1	2	58.0713502746687
16000	1	24.7281	1	0	0	1	0	92.2083	19.625	36.7912	92.9091	44.7	13.8	310	16.1	16	3.8	8.4	93	134	3.9	7606	520	1	10.6	39.8	47	28	0.2	1.5	183	203	192	5	0	1	3	51.6930342377829
8080	1	28.1907	0	0	0	1	1	94.2174	16.0435	36.8617	98.2174	35.4	11.3	305	14.4	33	2.9	7.6	102	132	4.4	5454	605	1.9	21.4	37.8	62	150	1.1	1.4	192	45	377	10	0	1	2	58.5082
6077.16	0	24.341	1	0	0	1	0	68.5385	29.8077	35.6767	97.36	37.9	12	468	19.4	46	3.1	8.6	100	131	5.1	9713	282	1.1	12.5	27.3	14	26	1.1	2.3	104	31	298.571	6	1	1	1	58.4134555815155
8080	0	34.7823	1	1	0	1	0	96.08	14.5	37.4533	95.72	37.7	10.8	125	16.5	42	3.5	9.1	93	135	6	1665	286	1.6	16.9	129.6	23	97	3.7	1.5	96	52	240	14	0	1	2	53.0589397660423
6620	0	48.3033	0	1	1	0	0	94.3913	25.6522	37.0567	96.4	32.1	10.6	284	9.8	20	2.8	8.4	106	133	5.1	1741	591	1.5	16.9	73.3	13	19	0.4	2.1	131	49	250	13	0	1	1	56.0791353997774
8080	0	33.4252	0	0	0	1	0	69.1111	18.6607	37.44	97.963	33.4	11.4	145	12.1	26	2.7	8.6	105	133	5.4	9713	297	1.7	18.4	72.3	16	27	0.3	4.2	376	49	374	14	0	1	2	51.6521579485852
8080	1	23.04	0	0	0	0	0	85.5526	18.3171	37.8619	98.3684	36.4	12.1	109	16	23	4.2	8.2	106	144	4.5	6716	277	1.9	21	37.2	489	419	0.5	5.1	300	54	510	9	0	1	2	52.5627360810608
6524.6	0	37.7693	0	1	1	0	0	81.6667	30.625	37.1933	93.625	32.7	10.7	255	11.3	19	2.7	8.4	98	134	4.8	1865	211	1.1	11.3	150	183	33	0.8	1.6	77	41	96.25	7	0	1	2	59.8351158182489
4523.78	0	26.9896	1	0	0	1	0	84.8214	14.1333	36.3883	98.0714	32.6	10.5	129	20.9	19	1.6	8.1	116	144	4.8	7606	168	1.6	17	37.9	81	42	0.9	2.8	409	51	264	8	0	1	1	53.2180210751304
8080	0	32.2491	1	1	0	0	0	71.96	20.08	36.7783	98.92	31.6	10.3	264	11.7	30	4.2	9.2	109	143	4.1	6716	400	1	10.8	26	27	24	0.4	2	118	49	270	2	0	1	2	54.7256709715376
866.227	0	31.1227	1	1	0	0	0	87.6875	16.4219	36.783	98.625	41.1	12.8	241	19.6	14	2.5	7.3	108	137	4.9	9713	118	1.1	12	32.4	15	19	0.9	1.3	365	47	268	3	0	1	1	56.2942049115206
16000	1	23.7654	1	0	0	0	0	100.906	22.0781	37.4533	98.0938	24.6	7.7	442	14.5	37	4.1	9.2	95	138	4.2	1741	816	1.5	16.4	40.4	181	198	0.7	1.8	373	41	621.667	9	0	1	3	48.7253306056375
6108.94	0	26.5731	1	0	0	1	0	66.84	16.76	36.678	97.56	40.5	13.4	190	8.8	27	4.1	8.3	103	137	4.4	1865	147	1	11	87.6	84	90	0.9	2	310	59	282	2	0	1	1	59.4050882790679
8080	1	27.6817	1	1	0	1	1	91.4167	24.8542	37.0733	93.4545	27.9	9.2	88	4.3	21	2.3	8.3	100	138	4.1	6961	115	1.7	18.5	30.9	43	67	0.6	1.4	242	58	242	12	1	1	2	58.7856449450005
8080	1	23.1718	1	1	0	0	0	60.48	23.44	35.33	98.5455	45.7	14.3	193	16.3	56	3.4	9.1	108	144	6.2	1665	245	1.3	14.7	150	123	119	1.00093099514541	4.5	216	70	540	12	1	1	2	56.8098053688736
16000	1	20.479	0	1	0	0	0	113.3	22.5938	38.3156	99.9	35.5	11.9	66	9.1	40	1.6	7.7	103	137	5.3	1741	793	1.4	15.6	37.6	121	92	0.2	2.6	294	50	294	12	0	0	3	58.0489444557965
5295.34	0	21.4533	0	0	0	1	0	84.3214	17.8036	36.89	96.9091	24.8	7.9	434	27.1	44	2.7	9.1	100	141	6.4	7606	570	1.2	12.9	26.3	58	114	1.00827262542288	6	89	40	135	11	0	1	1	52.991238378351
6620	0	29.4949	1	1	0	0	0	74.5741	27.5091	35.99	96.2407	36.2	11	322	24.3	34	3.1	8.8	109	133	6.4	9713	336	1.4	15	32.5	34	39	1.7	3.7	185	51	264.286	14	0	1	1	57.6266883494473
8080	0	40.7994	0	0	0	0	0	91.5	17.3333	36.6125	97.6087	26.6	8.7	528	32.1	28	2.5	6.1	94	126	4	1741	374	1.2	13.1	73.6	6	15	0.1	11.2	207	43	207	10	0	1	2	53.4664922658647
6620	0	26.0617	1	1	0	1	0	59.9167	20	36.9443	97.9167	37.5	11.7	235	11.9	27	2.2	8	115	142	4.3	1470	169	1.1	15.3	77.2	24	683	1	0.6	125	67	208.333	6	0	1	1	58.4044791616315
8080	1	16.2227	1	0	0	0	0	128.64	22.36	37.0617	95.92	33.8	10.4	140	14.4	52	2.6	8.4	114	146	5	1665	235	1.5	16.3	150	156	247	1.02447600971497	4.4	143	41	232	5	0	1	2	48.5222732023026
8080	0	39.3772	1	1	1	1	0	84.7308	19.8462	36.6683	96.6	28.7	8.9	204	17.4	26	2.6	7	104	138	4	1665	401	3.5	33.2	50.1	60	177	0.9	3	182	54	690	10	0	1	2	60.2383678798516
6620	0	46.0239	0	0	0	1	0	84.2069	18.2857	37.5775	95.4	45.4	15.5	201	22.1	17	3.6	9.3	101	135	4	6961	189	1.3	14.6	28.4	16	29	0.3	2	173	59	432.5	8	0	1	1	55.2446936211556
8080	1	23.2781	1	1	0	0	0	80.6	15.2083	36.9162	99.36	31.5	9.8	134	13.8	17	2.9	8	115	143	4.3	5454	175	1.5	16.9	35.4	15	37	0.9	4.1	381	44	425	5	0	1	2	57.7028039086577
6494.7	1	21.79	0	0	1	0	0	63.15	21.425	38.0075	97.975	32	11	79	5	21	4.3	8.3	114	142	4	9713	309	1.3	14.6	45.1	72	79	0.7	2.7	100	25	517.5	7	0	0	2	59.1501846422113
6620	0	28.1359	0	0	0	0	0	93.2667	17.8594	37.6415	99.3333	43.5	14.9	332	24.5	14	3.5	9.2	116	151	4.3	1741	253	1.5	15.9	28.7	58	157	0.3	2.9	387	45	440	5	1	1	1	52.6516933989762
6620	1	22.2472	0	0	0	0	0	97.56	30.5345	37.1178	99.64	38.8	12.2	379	19.5	11	2.5	8.3	104	135	5.4	6961	173	1.5	15.8	27.1	114	5	0.5	1.9	119	40	238	11	0	1	1	60.3297129879404
6620	0	37.7163	0	0	1	0	1	95.8846	18.7045	36.7437	96.3704	32.2	11	146	13	43	3.3	8.6	109	141	3.9	6961	139	2.7	28	48.9	633	393	0.8	5.5	123	36	246	11	1	1	1	53.5333660369163
3927.32	0	23.0857	0	0	0	0	0	85.4091	22.6522	37.448	98.0909	42.1	14	220	36.2	10	3.7	8.2	110	141	3.8	6961	729	2.1	22.8	32.3	38	38	0.6	5.1	194	39	388	8	0	1	1	58.8892076211546
8080	1	26.7299	0	0	1	0	0	117.423	21.8667	37.4025	96.2143	27.6	9.3	81	13.3	24	2	7.2	117	145	4.5	1741	575	2.3	23.7	64.9	16	44	0.6	3.8	153	59	191.25	16	1	1	2	56.2083562129403
16000	1	24.1762	1	0	0	0	0	81.5806	22.5	37.6544	95.2812	43.2	14.4	76	21.2	39	3.5	8.2	113	142	4.2	7606	172	2.3	25.1	64.4	482	534	0.7	3.7	350	43	285	11	0	1	3	50.4701264821924
1397.15	0	30.1194	0	0	0	1	0	83.1304	18.7826	36.99	99.2727	32.9	11	200	15	15	3	11.1	114	144	4.2	5454	177	1.5	16.5	60.8	608	101	0.8	5.2	388	50	273.333	4	0	1	1	58.0440822745336
8080	0	29.7521	1	1	0	0	0	83.7778	18.8214	37.3714	98.1481	51.5	16.8	173	19.6	30	4.1	10.6	104	141	4.8	7606	250	1.3	14.2	44.7	16	50	0.5	1.9	319	60	158	9	0	1	2	55.1795295585938
8080	1	22.9591	1	0	0	1	0	85.9167	22.0833	36.6683	97.5417	29	9.5	253	14.3	34	4	8.4	106	137	5	9713	125	1.5	12.6	25.3	33	45	0.6	2	78	39	103.333	3	1	1	2	55.7193947147743
4618.53	0	57.0319	1	0	0	0	0	98.8571	22.3214	36.2783	96.2083	39.3	13.5	392	16.4	116	3.3	7.6	103	137	7	1470	276	1.3	15.1	29.2	57	68	1.5	1.2	73	30	82	8	0	1	2	53.2950093544597
8080	1	22.1714	0	0	0	0	0	104.5	20.5	37.7362	99.5	45.3	14.5	324	30.2	14	3.8	8.5	109	139	4.4	5454	115	1.6	18	27.7	26	86	0.5	4.5	432	48	1080	5	1	0	2	58.3910253058091
16000	1	32.2123	0	0	0	0	0	84.7097	20.25	37.2158	93.1154	29.7	9.5	105	22.6	35	2.4	6.9	123	142	4.3	1665	216	1.3	14	38.5	51	452	0.83724632405648	3	181	37	452.5	15	1	1	3	45.5132027275905
6620	1	19.7988	0	1	1	0	0	75.5758	17.4306	37.4005	96.7941	40.5	12.4	201	17.4	22	3.5	7.8	95	134	5.4	5454	437	1	11.1	33.8	32	35	0.1	0.8	224	162	197.5	6.5	0	0	1	52.2964537428564
6620	0	31.2213	0	0	0	1	0	120.828	20.2586	38.2592	97.6154	41.3	12.9	210	18.9	39	3.7	8.7	100	131	7.5	1741	112	1.4	15.1	41	21	121	0.8	2.6	293	37	293	13	0	1	1	55.5748965038021
5304.27	0	29.0533	0	0	0	1	0	69.963	17.1786	36.6429	98.2593	33.5	10.7	159	14.6	18	3.4	8.8	108	140	4.4	5454	228	1.4	15	27.1	748	32	0.6	1.2	398	51	398	6	0	1	1	53.6421272042217
8080	1	28.3447	1	0	0	0	0	70.75	18.1207	36.9129	97.4286	40.7	13.7	271	22.7	13	4.4	9.2	114	144	4.5	1993	201	1.1	11.5	23.6	19	26	0.5	3.8	139	37	347.5	4	0	1	2	58.3340070050496
6620	0	38.0623	0	0	0	0	0	113.154	24.9828	36.705	97.2308	43.3	14.2	172	15.9	13	2.6	7.7	114	146	4.9	1865	288	1.4	15.3	32.1	694	1148	0.4	6.4	283	45	514.545	11	1	1	1	57.2212794169304
6620	0	37.6378	1	0	0	1	0	92	21.3548	37.222	94.375	43	14.5	244	12.7	26	4.7	10.5	109	141	4.9	9713	315	1.1	11.6	27.1	47	59	0.9	1.3	89	45	93.75	9	1	1	1	55.8728428268758
6620	0	38.9348	0	0	1	0	0	94.9667	26.8125	36.4382	99.6	31.3	10.7	87	30.3	56	2.5	8	105	139	6.9	6716	566	1.9	20.1	42.7	57	91	1.1	5.7	343	33	343	14	0	1	1	57.7735191581839
6620	1	24.169	1	1	0	0	0	79.4667	28.1167	38.7033	94.3793	37.5	12.2	221	23.7	48	3.3	8.9	118	141	6.6	6716	259	1.5	16.5	33.9	347	272	0.9	3.4	190	78	237.5	13	1	1	1	53.0968297191496
16000	1	30.3288	0	1	1	0	0	111.84	15.3462	38.144	95.08	24.1	8	154	6.2	57	2.6	7.3	98	137	3.9	1865	349	1.6	17.8	29.4	29	104	0.4	2.4	126	47	252	13	1	1	3	57.2544896518578
8080	1	24.0625	1	1	1	0	0	112.14	24.6833	36.133	99.8214	31.5	10.7	279	16.1	21	2.1	8.3	109	141	4.9	6961	377	1.8	19.4	40.5	345	709	0.7	3.8	383	46	752	9	1	1	2	55.9813980315672
16000	1	27.1382	0	0	0	0	0	70	16.92	37.8617	99.5652	35.3	11.8	332	9.5	26	3.5	9	120	145	6.1	1865	270	4.7	51.1	51.9	1603	396	0.2	5.6	278	41	331.429	6	0	1	3	59.4960879186574
6620	0	38.5215	0	0	0	1	0	72.0714	17.1935	36.6933	97.2	36.2	11.4	288	22.3	16	2.7	9.4	110	140	4.3	6961	290	1.2	13.6	28.7	7	23	0.6	3.8	409	43	374	5	0	1	1	59.3223944882764
6620	0	30.2076	1	1	0	0	0	82.3667	19.1667	36.2483	96.1935	37.9	13.4	187	9.1	24	3.4	8.5	105	145	3.4	9713	176	1.1	12.8	24.9	17	14	0.7	2.2	89	54	232.727	5	0	1	1	57.0932025749751
6620	0	24.6181	1	1	1	1	0	77.4706	22.2885	34.9025	91.6	36.5	10.5	334	19.3	55	3	9.7	102	145	8	1470	382	7.4	64.4	150	2905	3765	0.9	18.1	503	50	884	17	0	1	1	58.7956953232323
8080	1	22.8571	0	0	0	0	0	75.96	26.0556	36.4433	94.5385	42.5	15.3	362	39	8	3.8	9.7	108	141	4.9	1865	416	1.3	15.3	28.8	35	47	0.3	3.3	159	62	159	8	0	1	2	60.0323695967523
6620	0	25.4545	0	1	1	0	0	114.808	19.6346	37.8971	94	40.9	13.3	136	10.3	12	2.6	8.4	107	142	4.4	1865	206	1.1	12.2	30.9	864	5309	0.7	4.5	87	67	174	12	1	1	1	54.0013223848931
-2020	0	30.4421	1	0	0	0	0	63.04	15	36.686	97.84	43.7	13.2	107	18.7	31	3.5	8.4	109	139	5.9	6716	661	2.1	22	129.9	85	129	0.993439780869362	3.6	348	36	360	12	0	1	2	48.2365341831291
8080	1	28.845	0	0	0	1	0	89.6923	24.9808	37.6111	94.1154	32.3	10.6	202	17.5	26	3.4	8.6	105	142	4.4	7606	251	1.6	17.3	33.7	12	32	0.4	4.7	75	47	107.143	9	0	1	2	56.3534733035529
6620	0	23.5294	1	0	0	1	0	88.1463	20.5238	37.4667	91.8049	36.5	11.6	188	10.7	22	2.8	8.1	108	144	4.3	6961	778	1.1	11.7	24.6	353	106	0.5	1.6	227	63	207.5	6	0	1	1	55.0922965346578
8080	0	30.3395	1	0	0	1	0	100.775	15.6548	36.7211	99.6341	36.8	11.5	179	15.4	14	1.8	8.1	115	136	4.6	7606	118	1.7	18.6	46.5	424	53	0.5	3.9	440	45	389	12	0	1	2	48.8479250857354
6620	0	27.3296	0	0	0	0	0	118.044	20.1548	36.0831	96.1951	43.2	13.9	241	33.9	24	2.7	10.2	109	149	4.6	1665	228	1.6	150	150	67	112	1.1	13.1	203	87	297.5	19	0	1	1	58.4456624091287
6620	0	34.2143	1	1	0	0	0	76	14.4259	36.9311	98.7692	42.7	13.5	177	18.2	20	4.4	8.4	100	141	3.6	1741	206	1.6	17.4	33.3	92	56	0.9	4.5	338	65	296	6	0	1	1	52.6127807656163
8080	1	22.7239	1	0	0	1	0	78.12	18.12	36.9633	96.68	47	16.7	309	8.2	21	4.4	10.4	106	141	6.4	1470	341	1.2	12.8	99.7	58	112	0.9	2.3	123	33	385	4	0	1	2	58.1788440612291
6620	1	17.7458	1	0	1	0	0	100.073	20.0465	36.3211	99.3333	29.1	10.8	177	6.2	27	2.1	9.9	110	143	4.2	6961	567	1.3	14.6	33	40	49	0.2	2.7	401	56	482.5	9	0	1	1	57.7334406218854
8080	0	28.2542	0	1	0	0	1	103.111	19.9259	37.244	93.1852	34.3	11.3	394	17.7	41	2.9	9.4	107	143	4.1	1865	361	1.5	16.4	71.4	48	19	0.9	1.7	242	97	242	7	0	1	2	56.3357253543503
4113.12	0	27.7008	1	0	0	0	0	72.0968	16.4839	37.324	97.0645	43.5	14.8	328	16.2	11	4	8.5	106	142	4.6	7606	372	1.1	12.1	25	22	49	0.5	1.5	131	39	242	2	0	0	2	53.5654031503527
1644.08	0	37.551	1	1	0	0	0	91.5625	20.2174	36.3117	94	25.9	9.5	90	61.7	26	4.1	8.9	93	133	4	9713	158	1.4	16.3	26.2	55	90	0.4	1.3	36	39	93.3333	8	0	1	1	56.3836675830249
6620	0	63.3069	1	1	1	0	0	125.154	30.6607	37.8067	98.76	38	11.9	401	32.1	14	3.4	7.8	117	143	4	7606	245	1.5	16.4	33.8	4	49	0.3	2	152	46	254	10	0	1	1	58.7343571675725
16000	1	41.4016	0	0	1	1	0	99.775	24.9778	37.3429	97.6944	33.8	11.1	157	20.7	35	2.4	8.4	110	150	4.9	7606	176	2.5	26.4	84.9	179	794	0.807497156977075	13	416	53	97	15	1	1	3	52.3789432725271
6620	1	21.2179	0	0	0	0	1	111.906	23.5938	37.484	96.9375	27.6	9.4	460	41.9	11	2.7	8.2	115	142	4	1865	315	1.8	19.3	32.7	58	57	0.5	2.3	137	34	175	6	0	0	1	58.372062090365
8080	1	23.3844	0	0	0	0	0	96	25.1304	38.0071	99.2857	39.5	13.7	160	14.2	14	3.7	8.6	119	154	4.6	6716	105	1.1	12.5	25.9	37	70	0.6	5.4	308	54	468	4	0	1	2	51.6521579485852
6620	1	22.7348	1	0	0	0	0	91.4483	24.1034	36.38	98.8621	35.2	11.9	172	10.7	33	3.5	9.3	110	147	4.2	1665	232	1.2	14	29.2	14	47	0.7	4.7	358	65	297.5	4	0	1	1	53.9034863189185
2373.27	0	27.8659	1	0	0	1	0	66.76	25.2679	36.8125	99.52	28.9	9.6	327	10.6	54	1.9	8.1	107	139	4.1	9713	743	1.7	18.6	34.6	231	81	0.9	1.1	92	38	153.333	5	0	1	1	54.0017743474404
4274.86	0	35.1205	0	0	0	0	0	93.32	18.8654	37.25	97.7308	29.8	9.9	100	12.7	14	3.3	8.6	107	144	3.9	7606	211	1.6	17.3	33	74	323	0.8	2	302	52	266	8	0	1	1	59.2013825627991
7351.59	0	28.7347	1	0	1	0	0	109.651	18.1786	36.25	98.2286	44.9	14.5	275	13.4	47	2.9	8.9	98	138	3.8	1665	271	15.7	150	150	1105	1191	1.6	2.4	132	37	330	10	0	1	2	49.5003742332883
8080	0	33.9792	1	0	1	1	0	69.3462	26.1731	36.0917	97.7692	32.6	11.4	23	19.8	112	2	7.9	112	139	4.8	1865	776	1.3	15.2	35.3	88	137	0.9	3	164	24	245	7.75	0	1	2	52.5300832141842
8080	0	56.2673	0	1	0	1	0	96.1566	20.3904	36.4282	98.3864	38.1	12.7	369	39.5	19	4.2	9	107	141	4	1470	172	1.4	15.1	26.9	19	44	0.6	8.1	559	48	396	7	0	1	2	56.5266342759827
6620	0	29.413	0	1	0	1	0	90.7083	17.68	38.0714	97.44	37	11.9	416	4.8	13	3.2	8.4	102	138	5.2	1741	306	1	12	22.9	50	27	0.5	2.6	111	81	262.5	6	0	1	1	47.9495943575875
6620	1	16.773	1	0	0	0	0	73.8889	17.8889	37.6129	95.5385	30.5	10.4	223	6.4	18	3.4	8.3	103	134	4.3	6716	335	1.4	12.7	38.5	63	89	0.7	1.2	130	43	260	5	1	1	1	58.8017410882391
8080	0	33.4438	0	0	1	0	0	120.846	19.7925	37.1864	94.75	26.6	9.9	142	18	53	3.4	8.5	92	130	3.6	1470	219	2.2	23.7	50.3	35	309	1.1038870435505	4.2	114	47	190	19	0	1	2	49.0703223767766
5058.08	0	22.6263	1	1	0	1	0	58.52	24.1667	36.912	97.12	34.2	11.5	312	12.1	56	3	9.1	107	139	4.8	1741	177	1.1	12.2	53.1	23	24	2	7.5	453	47	515	7	0	1	2	57.0999526650292
3553.95	0	25.7117	1	0	0	0	0	65.4815	14.0357	36.49	98.6296	43.9	14.1	130	10.8	21	2.9	9.1	110	142	4.6	1665	295	2.6	28.2	150	23	40	0.7	16	85	31	170	13	0	1	1	60.4904326544202
16000	1	36.0854	0	0	0	0	0	116.27	32.8649	37.8225	94.3243	31.4	10	157	15.7	23	3.1	7.4	107	139	3.9	1470	469	3.5	37.4	38.4	66	59	0.9	1.8	62	36	158.571	7	1	1	3	53.9524076073573
8080	1	22.5827	0	1	1	0	0	110.893	28.9333	36.9781	95.6897	33.3	11.2	152	38	60	3.3	8.8	121	154	3.8	1741	237	2.6	27	52.4	444	1756	1.1	10.1	250	55	250	18	1	1	2	48.8521366594766
8080	0	28.8683	1	0	0	0	0	92.9189	17.7297	36.7485	97.5405	32.1	11.1	174	22.4	19	2.9	8.7	108	141	4.4	6716	228	1.8	19.6	33.3	13	30	0.8	3.5	354	53	350	10	0	1	2	53.8581472005978
8080	1	30.625	1	0	1	0	0	77.9697	18.2727	36.474	97.5455	25.6	8.5	54	9.2	44	2.5	9.6	97	134	4.6	1865	152	7.2	78.7	52.2	17	67	0.4	3.1	182	40	364	12.5	0	1	2	48.1019056359406
6731.04	1	21.1203	1	0	0	0	0	88.3077	20.2778	37.8706	99.88	27.9	8.7	218	17.1	17	1.5	8.5	110	140	4.8	1865	91	1.4	14.9	150	86	133	0.5	1.1	339	31	339	7	0	1	2	51.6521579485852
8080	0	25.9787	0	0	0	0	1	78.2353	17.7714	36.4726	99.1875	33.4	10.5	414	26.5	54	2.1	8	110	142	6.1	1470	204	2.5	27	150	1039	1368	1	12	449	46	1122.5	14	0	1	2	55.3774038739231
6620	0	37.8109	0	0	0	0	0	86.1111	28.4722	36.8821	93.9722	21.1	7.6	28	0.6	26	2	8	108	140	4.2	7606	244	1.1	12	26.6	72	70	0.8	1.9	99	52	113.75	9	1	1	1	54.2857638716429
6620	0	28.845	1	1	0	0	0	85.6667	15.9375	35.34	98.75	33.6	11.2	421	21.7	12	2.4	7.6	103	134	4.4	1470	413	4.9	43.9	39.7	85	139	0.8	1.6	365	46	385	13	0	1	1	58.3302429140441
8080	0	36.4706	0	0	1	0	0	64.6154	18.1923	36.7117	99.1154	24.6	8.1	101	16.6	46	4.2	9.2	104	134	4	6716	257	3.3	35.8	51.4	15	42	0.83415729924374	1.4	399	55	515	14	0	1	2	54.0194798313438
8080	1	19.8791	1	0	0	0	0	138.315	29.046	36.5183	96.0482	36	12.1	395	30.5	29	2.6	8.1	117	155	3.2	1665	115	1.5	16.9	41.3	864	60	0.5	3.4	256	47	256	13	1	1	2	59.4309456439321
8080	1	23.7654	1	0	0	1	0	66.7586	15.8667	36.273	98.8	28.2	8.7	300	9	11	2.3	8.1	102	136	5	1741	435	1.4	14.9	142.3	32	39	0.6	2.2	420	48	450	3	1	1	2	60.9601442327366
8080	0	41.1765	0	0	1	1	0	67.5897	20.6923	36.6105	92.8205	27.1	8.8	28	9.5	39	4.4	9.4	97	133	5.1	9713	125	3.1	33.8	70	17	24	1.7	3.9	300	59	278.333	10.3333	0	1	2	60.1468624064465
8080	0	42.3736	0	1	0	1	0	103.964	16.2581	36.952	99.7037	34.5	11.7	191	27.9	10	4.6	8.9	106	141	4.2	9713	180	1.2	14.1	34.6	370	29	0.7	3.9	379	53	758	7	1	1	2	52.2577889026901
8080	1	34.6152	0	0	0	1	0	69.8529	20.4306	36.0543	97.3636	35.4	12.5	242	15.6	19	3.1	9.2	102	134	5.4	7606	347	1.1	13	54.1	44	70	0.9	1.4	200	36	200	12	1	1	2	52.8831622260769
6620	1	17.8248	1	1	0	0	0	93	14.925	36.4444	98.65	33.4	10.4	313	16.3	36	2.7	9	107	142	4.3	6716	650	2	21.4	38	222	301	1.8	1.6	182	45	364	11	0	1	1	56.0791353997774
7437.64	1	26.3733	0	0	0	0	1	78.9615	19.9259	36.264	95.1538	35.9	11.3	150	13.2	32	2.4	9.2	101	139	5.1	1665	557	1	12.2	42.6	23	103	0.2	1.7	182	50	81.1111	5	1	1	2	57.8026886889841
16000	1	32.6531	1	1	0	1	0	111.867	29.371	36.5333	93.9677	43	13.7	305	38.5	15	3.8	8.5	110	145	5.3	1470	399	1.6	17.4	52.9	122	805	0.7	13.2	491	77	197.143	10	1	1	3	52.555987129696
573.68	0	25.4071	0	1	0	0	0	100.792	24.5417	36.9457	91.6667	39.4	12.3	137	17.1	38	3.4	8.6	103	143	4.4	1665	312	1.7	18.6	93.5	52	17	0.9	3.3	80	38	88.8889	9	1	1	2	55.8506412958165
8080	0	25.3815	1	1	0	0	0	70	16.7292	37.4118	96	35.1	11.7	278	17.8	19	3	6.7	112	142	4.8	6716	137	1.5	16.2	28.4	44	32	0.8	4.7	375	57	161.667	5	0	1	2	57.2256888662749
4692.26	0	26.7299	1	0	0	0	0	76.3143	24.2286	36.5	96.5429	36.2	13	202	10.6	15	2.6	8.6	103	135	4.3	1741	61	1.3	13.7	118.2	18	216	0.6	1.2	94	35	268.571	5	1	1	1	58.9221081102534
7191.2	1	21.9723	1	0	0	1	0	103.04	17.64	35.8757	94.8421	28.4	8.8	490	10.9	29	2.9	9.8	100	138	3.8	7606	760	0.9	10.6	27.3	12	61	2.6	1.7	440	62	421.839	7	0	1	2	60.2609938691431
16000	1	42.5879	0	0	0	1	0	107.207	24.931	37.3156	98.7586	37	12.5	113	16.2	36	2.2	6.9	108	138	3.9	9713	385	2	21.1	38.4	181	209	0.8	5.1	265	29	265	14	1	1	3	58.7540356832613
4993.14	1	19.0876	1	1	0	0	0	87.08	20.78	38.0971	99.84	37.2	13	76	14.6	21	4.1	9	105	142	4.2	7606	184	1.3	14.9	31.4	280	65	0.9	1	292	44	306	10	1	1	1	53.7904568172489
8080	1	24.0999	0	0	0	1	0	78.04	19.9615	37.7822	98.72	39.3	12.3	94	7.9	28	3.6	8.5	107	141	5.9	5454	156	1.3	14.1	24.9	48	292	0.8	1.1	181	50	328	15	1	1	2	60.1727063134313
6620	0	37.1094	1	1	0	0	0	100.069	20.0667	37.125	99.037	42.9	14.9	519	14.6	32	3.5	9.3	107	141	3.9	1665	224	1	11.9	24.3	15	13	0.3	3.5	443	52	443	4	0	1	1	56.5204190827425
6620	0	25.945	0	0	0	0	0	70.6667	18.0893	37.3807	99.5185	32.8	10.9	82	12.7	20	4.5	7.9	108	144	4.5	1665	324	1.1	12.3	27.9	110	252	0.5	3.3	499	43	499	5	0	1	1	54.7244897263659
8080	0	27.6517	0	0	0	0	0	98	16.6463	38.2033	98.8286	39.7	13.5	161	13.3	22	3.2	8.4	106	139	4.5	7606	192	1.4	15	25.8	131	134	0.5	1.9	188	47	377.5	9	0	1	2	54.1478887737548
16000	1	27.5926	0	0	0	0	1	95.5294	19.0143	36.805	96.2812	51.2	16	160	55.8	53	2.9	7.9	114	145	5	1665	186	1.4	15.2	29.4	52	43	0.6	4.3	159	47	256	12	0	1	3	58.1356416409253
6620	0	27.6817	0	0	0	0	0	69.6389	18.1875	36.972	96.3143	42.9	13.3	222	14.9	17	3.4	8.8	112	141	5	1470	286	1.2	13.4	28.7	166	160	0.3	1.9	129	60	215	9	0	1	1	54.6216384421816
8080	0	38.1752	1	0	0	1	0	51.5769	23.0741	35.965	98.7308	31.5	10.5	266	30.8	87	3.4	7.6	111	150	5.5	5454	474	2.1	22.9	37	32	50	2.2	5.7	162	53	324	13	1	1	2	49.2520154365305
4670.24	0	36.8405	1	0	0	0	0	79.3929	21.1071	36.6129	95.3571	35.2	11.4	146	7.8	28	2.9	7.8	115	141	4.8	6716	240	1.1	11.8	25.2	396	735	0.8	14.6	334	54	346	7	0	1	2	58.5100737615941
8080	1	26.2891	1	0	0	1	0	69.0385	14.6346	36.3517	99.24	36.7	11.9	295	14.7	23	3.3	7.9	119	146	4.8	2392	156	1.8	19.8	32.6	25	117	0.8	2.4	415	45	342	5	0	1	2	59.4129167283605
6620	1	23.03	0	0	0	0	0	97.4286	29.1964	37.4843	99.9167	30.5	8.7	278	9.9	10	2.7	7.6	108	137	3.8	6961	338	1.1	11.9	28.8	21	49	0.3	2.7	159	56	360	9	0	0	1	53.8813799178542
16000	1	27.0641	1	0	1	0	0	55.5	18.1739	32.0381	99.3462	30.8	9.4	159	6.5	22	2	7.4	96	126	4.3	1470	219	2.8	28.8	150	113	295	1.1	8.5	131	69	218.333	16	1	1	3	52.6814947306878
8080	1	18.7783	0	0	1	0	0	91.8519	23.3393	36.8912	98.6667	27	9.8	68	24.5	51	1.9	7.9	98	138	5.4	6716	387	2	21.3	32.5	20	44	0.2	2	416	66	832	10	0	1	2	47.0152991367013
8080	0	36.9375	1	1	0	1	0	52.7255	18.783	35.8971	97.7885	28.8	9.3	82	8.6	97	2.4	8	113	140	5.7	1665	565	1.8	19.7	133	37	42	1.4	1.3	282	57	564	11.5	0	1	2	54.1320195056857
6620	0	24.3911	1	0	1	0	0	106.333	18.5755	36.8014	98.9796	29.5	10.9	122	4.9	27	2.7	10.5	111	147	4.3	1470	219	1.8	19.4	85	946	2091	0.5	5	311	57	370	16	0	1	1	57.2838586378296
8080	1	23.3887	1	1	0	1	0	90.9615	20.3077	36.6313	94.3846	38.9	12.6	202	21.7	60	3.5	8.4	105	139	5.4	7606	250	1.2	13.3	150	55	196	0.8	1.8	92	27	174	9	0	0	2	52.7637416120149
8080	0	29.9036	0	0	1	0	0	94.5758	14.5294	36.5517	97.871	37.4	12.2	145	8	14	3.6	9.2	115	145	4.2	1665	99	3.1	30.9	49.8	668	753	0.4	3.5	102	47	170	15	1	1	2	52.1433256245471
6620	0	30.1046	0	0	0	1	0	83.04	17.9231	37.6175	97.08	32	10.2	225	12.6	14	2.7	8.6	109	146	4.4	7606	282	1.2	12.9	28.6	26	83	0.5	1.8	332	49	332	4	0	1	1	58.7624390319292
8080	0	30.3383	0	1	0	0	0	92.6923	28.25	37.3486	99.1667	33.8	11.8	279	17.7	11	3.5	7.9	97	136	4.3	1470	268	1.3	13.9	26.5	21	856	0.2	1	75	54	150	5	1	1	2	48.8695243033298
6620	1	18.2812	0	1	0	0	1	83.4286	18.1905	37.07	96.0952	37.6	11.3	240	11.3	7	3.3	9.3	100	140	3.7	6716	371	1.1	11.9	31.2	16	18	0.2	1	69	51	172.5	6.5	0	1	1	58.4915883617957
6620	1	26.5755	1	0	0	0	0	66.8571	20.4677	37.3983	98.8571	37.7	12.9	248	98.9	27	4.6	10.3	111	141	5	6961	300	1.7	18.8	28.5	51	126	0.7	2.9	245	51	372.5	9	0	1	1	53.5605723847706
8080	1	23.2407	1	1	0	1	0	117.784	24.8636	37.3433	97.7255	43.9	14.4	112	18.6	51	3.1	8.1	99	134	5.8	5454	709	2	20.6	33	15	132	1.1	3.4	236	64	270	12	1	1	2	52.5358101115098
6620	0	29.2101	1	1	0	0	0	103.846	15.1429	37.1029	99.6087	37.6	12.1	344	17.4	10	2.8	7.8	109	140	3.8	9713	112	1	10.8	31.5	92	41	0.4	3.4	378	47	537.5	8	0	0	1	49.1155148299389
8080	1	27.0692	1	1	0	0	0	88.069	23.1515	37.7821	94.8148	35.5	11.9	248	12.9	31	3.1	8.2	107	137	5.5	5454	112	1.4	15.8	73.3	50	442	1.02756769291864	2.1	163	44	198.75	13	0	1	2	54.5407498922773
6620	0	29.3551	0	0	0	0	0	102.791	23.0795	36.8283	97.3333	41.9	15.3	243	11.5	20	4.1	8.2	111	142	4	1665	272	1.6	17.6	32.2	35	57	0.6	3.1	299	56	325	11	1	0	1	45.5249397535901
3415.59	0	42.3725	1	1	0	1	0	85.0476	21.1667	37.0643	95.8571	33.4	10	328	13	26	3.6	9	95	143	3.9	1470	333	1.2	12.8	28.2	33	22	1.2	0.8	67	70	126	7	1	1	1	56.8927358441469
6620	0	25.7543	1	0	0	1	0	85.1333	18.2333	36.42	95.9667	30	9.9	408	9.6	22	2.8	8.6	94	133	3.9	1665	162	1.6	17.5	150	119	177	0.7	2.1	95	43	113.75	3	0	1	1	53.1987800203086
3506.95	0	38.324	0	1	0	0	0	106.92	22.6136	36.6375	95.04	42.1	14.2	170	18.5	20	4.2	8.6	105	140	4.6	9713	189	1.2	12.5	23.9	155	202	1.1	1.7	70	50	122	10	1	1	1	55.6945087967697
2204.46	0	34.7178	1	1	0	0	0	73.5	17.2727	37.69	95.6364	34.2	11.2	172	6.8	23	3	8.8	110	143	4.3	5454	255	1.6	15.6	21.2	27	13	0.7	11.3	492	54	356	4	0	1	1	52.2344705335526
8080	1	23.5802	0	0	0	0	0	82.3929	22.5323	36.9817	94.7857	37.8	13.1	233	10.3	13	4.3	8.6	99	132	4.3	1741	209	1.1	12.3	31.6	23	38	0.5	6.1	417	60	417	11	0	1	2	56.5835856337751
6001.03	0	24.4571	1	0	1	0	0	94.9394	26.4062	36.9983	96.1562	43.9	14.5	264	10.6	12	2.8	8.2	106	141	5.4	6961	215	1.1	11.7	25.4	18	57	0.7	1.4	111	26	317.143	3	0	1	1	51.6521579485852
7941.43	0	45.9892	1	1	0	1	0	65.9697	21.5909	37.15	94.4412	39.2	12.8	241	8.8	26	3.9	8.5	100	138	6.3	6961	324	1.1	13	25.5	22	81	1	1.5	121	78	242	8	0	1	2	54.8128782045413
6620	0	28.7347	0	0	0	1	0	81.1304	12.625	36.8456	98.0833	35	11.7	126	16.3	16	2.7	7.9	109	139	4.3	6961	160	1.3	15	26.1	36	24	0.4	1.8	152	40	160	7	0	1	1	52.3032842411913
6620	0	30.8185	0	0	0	0	1	97.0769	17.8966	37.9078	96.2143	29.3	10.8	150	2.8	11	4	9.1	105	139	3.6	6716	287	1.3	14.8	35.9	28	21	0.2	2.7	248	41	270	7	0	1	1	58.2881125157116
8080	1	23.6678	1	0	0	0	0	77.8684	19.6875	37.6538	97	32.1	10.7	713	8.2	21	2.7	7.5	100	131	4.9	1741	674	1.2	13.8	104.8	15	43	0.4	1.1	260	42	308.571	5	1	1	2	57.7479398047949
8080	0	29.4363	1	0	0	0	0	68.6538	15.0926	37.3986	97.6923	39.3	13.5	421	12.9	12	3.9	8.3	110	142	4.7	5454	513	1.2	13.2	150	30	106	0.5	0.8	143	44	286	5	0	0	2	48.4725031870215
4930.24	0	20.2848	0	0	0	0	0	82.5641	17.6	37.18	97.8462	35.4	11.2	362	11.1	15	3.2	8.6	112	142	5.1	1665	248	1.3	14.5	74.5	16	33	0.4	2.3	181	39	452.5	5	0	1	1	57.2217249800301
6620	0	24.0123	0	1	0	0	1	96.5185	17.9667	36.9443	97.7241	32.1	9.9	547	16.2	51	3.3	8.6	109	141	5.5	1865	501	1.2	14.2	25.2	40	105	1.04827224956523	1.7	155	70	295	8	1	1	1	57.5244602562626
16000	1	23.8884	0	0	1	1	0	108.844	27.7432	37.36	92.6471	39.6	13.4	115	87.7	57	3.5	7.4	100	133	4.9	1741	508	1.4	14.7	54.3	132	139	1	7.3	114	59	184	16	0	1	3	55.3722533808724
6620	1	25.4667	0	0	0	0	0	62	18.4286	36.905	96.6071	35.5	11.2	247	4.7	7	2.2	8.8	109	145	4.7	6716	235	1.1	13.2	27.7	31	24	0.5	0.6	203	81	337.5	5	1	1	1	55.0282396047842
3637.69	0	20.2848	1	1	0	0	0	71.08	19.6111	36.6483	99.8846	35.8	11.6	214	9.2	12	4.3	8.7	104	144	4.2	6716	180	1.1	11.7	25.7	22	33	0.4	1.3	143	33	476.667	0	1	0	1	52.1998744406629
8080	0	57.1534	0	0	0	1	1	77.3871	18.8182	35.5455	96.0882	31.1	9.6	339	28	47	2.5	8.6	108	145	4.6	1470	272	2.1	21.8	39.8	13	35	0.787713554022557	3.5	242	60	242	10	1	1	2	46.8759929501093
5752.45	1	20.6255	0	1	0	0	0	73.4516	14.2857	36.5936	99	26.7	7.5	536	18	19	3.2	8.2	103	136	3.9	1470	479	1	13	32.2	33	269	0.6	1.7	109	51	82	7	0	1	1	57.9356
6620	1	21.056	0	0	0	0	0	113.708	21.5417	36.1283	96.9583	45.7	14.9	275	20.3	34	2.5	8.1	98	132	4.8	1665	397	1.7	18.3	128.8	9	18	0.767049579667321	5.3	604	36	460	11	0	1	1	46.6358650509151
6620	0	27.0707	0	0	0	1	0	71.625	15.9167	36.5167	96.9167	36.2	11.5	293	7.6	25	4.2	10.1	104	140	4.5	6961	171	1.1	11.4	26.7	16	17	1	1.1	92	48	104.286	2	1	1	1	57.6262070661085
6620	0	46.9444	1	1	0	1	0	82.037	18.0926	36.36	93.5385	30.4	9.4	355	6.7	45	3	8.4	115	143	4.4	1665	694	1.9	20.6	150	29	28	1	1	246	51	192	13	0	1	1	56.5908510098777
2947.55	0	26.8871	1	0	0	0	0	67.4167	16.9583	33.9	99.8333	29.2	8.9	149	7.4	42	3.2	8.3	109	145	4.6	1865	603	1.2	13.6	28.1	256	48	1	1.2	166	44	415	12	0	1	1	58.6692625052172
2174.67	0	17.502	0	0	0	0	0	77.5714	15.72	38.0422	96.1111	45	13.9	192	10.9	10	3.3	8.3	109	146	3.8	1865	227	1.5	15.7	51.5	13	100	0.5	1	96	69	167.5	5	0	1	1	59.1275315681097
5352.27	0	20.0732	0	0	0	0	0	105.966	22.8621	37.638	95.3103	36.2	12.7	86	15	21	2.4	7.8	104	133	4.3	6961	369	1.3	14.4	31.3	64	70	0.5	1.8	497	44	432.5	7	0	1	1	57.8321634805551
6620	0	33.2408	0	0	1	1	0	67.08	15.24	36.3814	94.52	45.9	16.7	240	20.2	16	3.7	9.2	106	139	3.9	5454	241	1.3	14.8	113.6	69	63	0.7	2.8	375	59	430	8	0	1	1	48.9746749183444
8080	1	22.0119	0	0	0	0	0	72	17.3	36.93	100	33.5	10.5	325	12.9	20	3.4	8.1	109	143	4	1741	263	1.1	12.2	29.4	16	119	0.4	2.5	353	41	396	2.66667	0	1	2	55.913888628823
6597.49	1	17.4449	0	0	0	0	0	80.92	17.5	37.1429	96.8519	36.8	12.3	205	11.7	23	3.9	8.8	101	135	5.3	9713	556	1.3	16.8	20.4	27	221	0.5	3.2	487	56	487	11	1	0	1	60.2256935024317
5445.92	0	23.0469	0	0	0	0	0	67.7308	16.3462	36.1317	97.4231	34.1	12.3	244	13.6	27	4.6	10.6	91	131	3.6	6716	405	1.1	12.6	25.3	21	192	0.4	0.8	434	39	470	4	0	1	2	57.9016097078909
6620	0	40.0142	0	1	0	1	0	131.379	29.5862	37.188	97.5556	47.6	15.3	144	39	147	3.2	9.7	126	166	5.9	9713	308	1.3	14.1	23.6	434	1291	0.886935570017821	4.5	246	46	288	12.5	0	1	1	54.7167729008712
6620	0	41.7867	1	0	0	1	0	62.1071	17.7903	37.005	96.8929	31.8	10.9	252	21.3	33	2.7	8.7	111	138	5.3	9713	278	1.7	18.5	44.2	27	35	0.80180918927257	2.5	380	49	452.5	12	0	1	1	59.9880856884679
6620	0	29.4076	1	1	0	0	0	80.8	16	36.3	97.3462	39.2	12.8	218	12.2	19	3.5	8.5	113	144	3.9	1741	152	1.6	17.5	77.9	31	118	0.4	4.7	577	57	264	10	0	1	1	54.3219595781296
8080	0	26.6696	1	0	0	1	0	111.115	25.3621	37.3186	96.1923	35.2	10.5	219	33.3	32	3.4	8.7	102	142	5.2	6961	527	1.9	20.2	69.2	12	42	0.7	2.8	137	59	242	10	0	1	2	47.9242965904107
8080	0	26.7755	0	0	0	1	0	104.805	17.7907	37.2481	99.0769	28.6	9.8	230	24.9	12	3.3	7.8	97	133	5.4	1865	229	1.4	15	33	142	15	0.5	3.4	347	55	322.5	7	0	0	2	52.8159911335454
6620	1	25.4371	0	0	0	0	0	94.56	14.3269	37.08	99.28	39.6	14.1	142	9.8	13	3.7	7.9	109	140	3.5	1665	293	1.8	19.2	120.2	50	51	0.5	1.9	202	39	404	5	0	1	1	57.9339418226988
6620	0	29.9205	1	0	0	0	0	82	16.0652	36.187	100	28.4	9.5	138	14	14	3	7.8	109	139	4.4	7606	162	1.4	15.6	38.2	227	31	0.7	4.7	404	43	306	10	0	1	1	59.0722374859688
8080	0	36.4198	1	0	0	0	0	73.1935	20.1167	36.6909	96.7333	42.4	14.6	169	23.3	20	3.3	8.4	110	142	4.8	5454	214	1.4	14.6	38.6	14	60	0.8	7.4	309	51	172.857	12	0	1	2	52.8657656302982
6620	0	37.1875	1	1	0	1	0	122.238	21.7955	37.3475	97.8636	38.3	11.1	277	28.2	29	3.9	8.6	110	143	6.5	9713	222	1.3	14.5	24.2	55	68	0.790391413475236	1.7	53	57	75.7143	12	0	1	1	55.3479949020978
16000	1	23.6332	1	0	0	0	0	88.5862	16.3	35.9581	100	30.3	10.7	136	8.4	39	2.4	9.9	111	143	4.5	1665	240	3.1	32.2	150	27	71	1.5	6.5	470	47	297	18	0	1	3	45.2727687954903
8080	0	37.7344	1	1	1	1	0	112.68	19.54	37.15	95.32	30.8	9.8	200	16.3	35	1.8	8	112	140	4.2	5454	637	1.1	12.8	32.4	34	42	0.6	1.7	91	62	182	10.5	0	1	2	60.473023873019
8080	1	23.2	1	0	0	0	0	61	14.72	36.7686	99.2917	35.5	13.2	96	9.1	18	2.8	7.6	75	107	4.4	1665	265	1.1	12.2	103.8	40	110	0.3	1.3	157	44	523.333	9.5	0	1	2	53.7607232449508
6620	0	35.5265	1	0	0	0	0	66.5172	18.25	36.6867	98.9375	41.4	15.2	233	13.1	24	3.9	9.2	106	142	3.8	7606	284	4.7	45.4	34.4	62	76	0.8	1.4	247	37	411.667	8	1	1	1	58.7909668767683
6620	1	23.7738	1	1	0	0	0	87.4634	20.9405	38.0806	93.3659	29.3	9.9	244	16.6	20	3.3	8.3	103	140	4.2	7606	125	4.1	41.3	35.4	49	336	0.8	2.1	127	42	127	4	0	1	1	55.5349002593368
6620	1	17.7695	1	0	0	0	0	70.5455	18.0351	35.8414	99.8182	37.1	13.2	221	15.1	15	3.4	8.7	106	141	4.1	1865	497	1.2	13.7	25.7	1097	681	0.4	2.7	259	33	518	6	1	0	1	55.0282396047842
16000	1	21.9669	1	0	1	0	0	82.0417	24.2	38.0289	95.8333	36.5	11.4	113	14.1	28	4.3	7.9	104	139	4.7	1470	53	1.7	18.4	37.6	38	41	0.3	1.6	93	67	227.5	13	0	1	3	55.0151861202344
2519.9	0	27.3959	1	0	0	0	0	71.9167	19.14	36.598	98.5833	31.1	10.1	120	9.4	21	3.6	8.3	106	141	4.3	7606	220	1.1	12.5	31.8	18	958	0.5	2.5	459	49	342	4.5	0	1	1	58.0550250277888
16000	1	41.6233	0	0	1	1	0	115.969	25.84	37.0567	98.5	30.5	10.1	180	8.2	28	2.1	8.5	122	140	4.4	1865	259	2.8	28.1	150	18	39	1.01246663710516	8.2	107	26	160	15	0	1	3	55.2675143083077
16000	1	18.3655	1	0	0	0	0	112.015	23.8507	37.1662	97.3485	32.2	10.8	55	47.1	57	2.8	6.7	109	137	6.2	1865	228	1.6	17.7	44.6	7	25	0.2	6.2	198	53	396	15	0	0	3	55.9809340870792
8080	0	31.6522	1	0	0	0	0	107.222	27.3036	37.985	99.2593	40.7	13.9	177	12	25	4.1	7.6	112	141	3.5	6716	265	1.3	13.7	29.8	20	23	0.8	3.2	368	32	368	5	1	1	2	55.3514356601021
6978.7	0	32.1298	1	0	0	0	0	111.185	16.6724	36.835	98.4231	41.4	13.2	134	8.6	20	4.2	9.3	105	142	6.7	9713	336	1.3	13.9	29.6	29	55	0.7	1	104	35	260	6	1	1	2	54.4473283480141
4822.67	0	25.3076	0	0	0	1	0	75.1923	19.0192	35.9143	100	33.9	10.6	171	7.6	18	3	8.3	93	128	5.2	7606	372	1	11.1	29.9	15	29	0.4	0.5	150	98	375	8	1	1	1	57.3804537230474
8080	1	26.7222	1	0	0	0	0	68.5357	22.069	37.0562	99.2963	31.9	10.3	162	10.5	171	3.1	8.9	114	147	6.6	5454	268	18.8	141.5	51.5	32	72	0.6	5.3	406	38	495	13	0	1	2	58.4793722444068
8080	0	26.5986	1	0	0	0	0	85.6522	25.8333	36.6567	97.88	34.2	11.5	201	20.9	19	3.5	8.3	105	137	4.4	9713	334	1.7	18.8	36.8	47	97	0.2	4	197	59	197	6.5	0	1	2	56.2553540909117
8080	1	22.4551	0	0	0	1	0	74.7143	15.7667	36.5144	99.4615	33.2	10	140	10.2	14	3.3	7.7	104	137	4.8	1470	265	1.7	18.8	36.9	21	101	0.6	2.3	338	50	666	7	0	1	2	57.6279063089037
6620	0	29.1363	0	0	0	1	0	110.923	17.537	37.6129	99.9615	38.9	13.9	320	14.8	21	3.5	7.6	110	142	4.9	1665	184	1.4	15.7	35.5	75	317	0.4	5.2	293	44	732.5	2	0	0	1	58.241202484165
3904.14	0	19.102	0	1	0	0	0	94.5417	20.2037	37.9675	98.3333	33.1	10.8	157	10.7	14	3.4	7.8	102	138	4.5	6716	202	1.3	14.4	28.4	19	19	0.5	0.9	127	69	211.667	10	0	0	1	49.0257828761559
6620	0	35.7693	0	0	0	1	0	100.19	20.7385	37.7422	96.2656	38.4	11.7	199	12.1	24	3.3	7.9	108	142	3.9	1470	140	1.3	13.6	31.1	83	291	0.5	1.8	336	44	406	7	1	1	1	56.8478376037896
16000	1	26.6436	1	0	0	0	0	87.68	23.1154	37.235	97	38.4	12.2	141	9.8	20	2.9	7.7	104	140	4.9	5454	608	0.9	10.1	25.8	47	179	0.4	1.7	99	97	200	12	0	1	3	45.9444908099408
8080	1	25.1532	0	0	0	0	0	115.6	17.7742	36.171	100	35.3	13.2	168	13.5	15	3.9	7.5	118	141	4.2	1865	279	1.7	18.5	85.5	8	32	0.2	5.1	262	41	524	10	0	1	2	55.9375750153845
8080	1	22.0741	1	1	0	0	0	72.5556	26.5	36.9944	95.68	25.5	8.5	329	12.4	34	3.2	8.7	102	138	4.7	9713	260	1.7	17.8	38.8	54	16	0.5	1.1	68	33	197.5	5	0	1	2	54.2347468815858
2164.74	0	19.3275	0	1	0	0	0	59.9231	21.9231	37.5991	98.8571	44.9	15.3	266	15.6	39	3.8	9.3	114	146	4.8	7606	743	1.2	13.9	29.1	14	26	0.9	1.9	449	36	418	7	0	1	1	60.4958759677959
8080	0	34.3917	1	0	0	0	0	94.16	19.3654	36.8714	99.6364	27	8.5	22	5.1	49	3.2	7.8	111	143	6.4	9713	474	1.6	17	27.9	46	163	2.2	4.5	205	45	410	16.5	0	1	2	54.761032486374
5768.72	0	25.3685	1	0	0	0	0	61.3333	18.0758	36.7867	96.6129	41.5	14.8	180	14.7	17	3.8	8.8	101	135	4.1	6716	227	1.2	13.5	29.3	14	87	0.4	1.5	261	41	264	7	1	1	2	51.4383931119703
-2020	0	30.1592	1	1	0	0	0	74.5714	19.1765	36.1583	92.3714	31.4	9.5	383	30.9	32	3.5	8.2	103	139	5	9713	342	1.4	16	39.5	19	46	1.1	1.7	90	45	73	9	0	1	2	51.1553528770325
5610.12	1	18.424	1	0	0	0	0	79.3091	13.4364	36.2617	99.7222	37.5	12.4	151	9.7	25	2.1	9	113	141	4.7	1741	125	2.4	24.5	150	35	19	0.7	4.5	539	77	346	9	0	1	1	48.3432110331211
6563.07	0	36.4896	0	0	0	0	0	79.12	19.6731	37.64	97.44	37.3	12.9	140	13.9	18	3.3	7.7	111	140	4.5	6961	167	1.3	14.2	27	234	71	0.8	3	384	72	168	7	0	1	1	59.4904319876341
3815.11	0	24.3418	1	0	0	0	0	84.087	23.3043	36.698	96.7333	31.6	10.3	241	36.5	41	3.1	8.3	110	141	4.5	1741	261	1.1	12	52.5	23	11	1.4	3.9	235	53	335.714	9	0	1	1	52.553117287566
8080	1	22.0688	0	0	0	0	0	96.7879	15.8393	37.22	99.0938	27.2	9.1	140	14.3	21	2.4	7.3	107	132	4.2	1865	362	1.5	16.6	150	333	2091	0.5	4.4	434	39	531.707	6	0	1	2	60.1727063134313
6620	1	22.2145	0	0	0	0	0	70.1034	17.7241	36.64	96.6786	31.9	10.4	398	24.8	181	3.3	8.4	109	146	5.8	1665	206	1.5	16	100.7	25	40	0.9	3.8	468	30	440	10	0	0	1	53.0427655642148
8080	0	40.7618	0	1	0	0	0	107.139	23.6622	37.3971	97.3889	51.8	17.3	304	11.3	31	3.8	9.1	107	139	5	9713	161	1.3	15.3	25.3	459	345	1	2	96	48	192	12	1	1	2	58.6675500037295
8080	1	25.0593	0	1	0	0	0	65.7857	16.2931	36.258	98.2759	42.2	14.6	186	13.1	9	3	7.9	107	136	4.3	1741	240	1.1	12.9	29	103	14	0.4	3.3	424	51	452.5	2.66667	0	1	2	58.6769074596434
4102.41	0	34.4022	1	0	0	0	0	80.4815	20.7	37.2775	99.3704	31.2	10.4	173	18.1	26	2.9	8.7	106	139	5.9	6961	208	1.3	14.7	54.2	256	323	0.9	5	564	72	341.538	8	0	1	1	57.1976798518894
5790.18	0	24.9097	1	0	0	0	0	63.4091	17.6512	36.835	95.9767	28	10.2	213	9.6	20	3.7	8.8	95	131	4.4	6716	260	1.3	15.2	41.8	42	23	0.9	2.1	207	61	220	3	0	1	1	54.2677141077718
8080	0	42.2145	0	0	0	1	0	87.7308	23.9138	36.7767	98.6	31.8	10.3	225	19.2	54	3.4	7.6	105	141	5.8	6716	227	1.3	13.8	26.4	1071	2703	1.08847909902127	9.4	193	62	386	13	0	1	2	56.8065913532002
8080	1	20.9024	0	0	0	1	0	103.08	15.76	37.2017	99.8	41.6	13.5	172	11	27	3.7	7.7	114	147	4.1	1470	203	1.4	14.8	150	31	17	0.6	4.6	402	40	653.333	6	0	1	2	50.8525210805867
3972	0	26.7354	1	1	0	0	0	111.357	16.8023	37.366	95.9756	28.1	8.1	393	22.3	61	2.4	8.3	110	146	6	1665	181	1	11.4	120.5	138	23	1.8	1.9	113	62	376.667	10	0	1	1	54.7160401618512
6620	0	26.2188	1	0	1	0	0	122.12	19.1833	38.5215	99.3333	29.2	10	275	27.2	47	2.5	7.8	119	151	4.8	1665	340	2.8	31.1	39.5	30	66	0.6	2.6	464	56	464	10	0	1	1	53.9400788619737
7948.7	1	29.4321	0	0	0	0	0	78.7	19.35	36.695	94.55	31.6	10.5	342	11.3	19	3.9	9.7	99	140	4.5	5454	382	1.1	11.8	38.5	12	14	0.8	2.2	277	46	230	2	0	1	2	58.8662337016425
3144.5	0	47.716	1	0	0	1	0	72.6429	24	36.0689	98.4138	36.8	12.4	231	24.5	36	3.5	8.1	105	139	4.5	5454	370	1.2	14.4	29.8	36	46	0.9	3	183	74	214	11	0	1	1	57.1192287741652
8080	1	30.5083	1	0	0	1	0	97.8529	25.2286	37.422	93.1176	39.4	13.7	224	22.6	18	3.8	9.6	104	137	4.4	7606	185	1.2	14.2	135.9	19	242	0.7	10.1	491	63	461.667	10	0	1	2	46.4298637598702
16000	1	24.0234	1	0	1	1	0	66.122	22.3488	36.4433	98.1579	40.6	13.2	181	37.4	139	2.3	9.7	102	143	6	7606	391	1.7	18.3	47.2	1977	3029	1.7	15.3	350	35	402	14	1	1	3	53.7698970849988
8080	1	20.8949	0	1	1	1	0	115.385	19.463	37.2088	97.6154	41.8	14.6	250	15	21	3.9	7.9	111	142	5.3	1665	432	1	10.9	37	37	60	0.4	4.6	161	54	322	11	1	1	2	55.1661639075836
8080	1	23.03	0	0	0	0	0	77.6296	22.2037	36.7843	97.1481	39.7	12.7	252	17.5	14	3.7	8.2	108	139	5	1665	130	1.7	18.9	57.6	13	24	0.8	7.5	341	42	276	14	0	1	2	46.6348424263075
8080	1	21.2585	1	0	0	0	0	80.0714	19.8977	37.3486	91.381	34.1	11.7	156	16.6	57	3	10.7	112	152	5	1665	279	1.7	19.1	97.1	85	199	1.4	10.9	245	53	340	15	0	1	2	50.2363479263135
8080	0	28.1315	0	0	0	0	0	102.231	24.7143	36.9757	94.9231	37.9	12.1	217	1.8	48	4.1	6.9	106	136	5.6	1470	191	1.4	15.4	95.9	21	47	1.1	3.6	119	70	119	15	0	1	2	56.8894480194206
6620	0	45.3974	0	1	0	1	0	100.786	20.8594	37.6757	97.8929	44.7	13.7	356	17.5	27	3.3	9	101	141	5.8	7606	388	1.2	12.6	31.9	19	124	0.6	1.8	121	69	242	7	1	1	1	57.4723492498693
8080	1	23.0857	0	1	0	0	0	70.8519	17.7667	36.715	98.7857	34.6	10.8	191	20.8	23	4.4	9.2	101	144	4.4	1665	251	1.3	13.8	32.2	54	183	0.6	3.9	121	42	242	11	0	1	2	54.5558257176987
16000	1	20.5499	0	0	0	0	1	113.364	18.4091	36.6538	97.4483	39.7	12.4	129	18.4	69	2.1	7.8	112	145	4	1741	434	3.5	33.7	87	25	39	0.7	3.9	229	27	265	14	0	1	3	55.0282396047842
8080	1	21.746	0	0	0	0	0	68.0385	16.64	37.17	99.4615	39.3	13.6	164	13.4	16	2.8	8.1	126	156	4.1	1665	169	1.2	13.5	27.8	21	43	0.4	1	467	54	572.5	7	1	0	2	53.7851080234309
8080	0	27.7323	0	0	0	0	0	83.4762	25.2857	36.7033	94.8095	38.8	13.1	98	21.9	33	2.7	8.5	108	140	5.2	1865	372	1.6	17.3	150	57	115	0.8	1.6	135	41	225	13	0	1	2	54.616723821114
16000	1	24.5181	0	1	1	0	0	113.043	23.4	37.16	94.6087	31.3	10.6	319	5.2	22	2.7	8.3	106	136	4.5	1865	620	1.6	17.3	45.9	17	29	0.3	2	207	55	207	8	0	1	3	52.6319314301383
6620	0	65.6932	0	0	0	0	0	90.3462	22.6607	38.1667	94.68	49.6	15.5	261	32.9	26	3.3	8.9	111	147	3.9	1665	284	1.1	12.9	150	28	27	0.5	2.9	111	75	145	9	0	1	1	54.9457959267096
8080	1	17.7154	1	1	1	0	0	114.12	18.36	37.2314	98.4167	26.6	8.3	372	15.4	38	2.6	8.2	103	140	4.1	1665	319	1.5	16.5	33.5	26	67	0.6	1.1	343	122	686	4	0	0	2	52.9725507866234
2645.02	0	18.3594	0	0	0	0	0	55	13.1731	36.805	99.8333	40.1	13.7	203	13.5	22	3.2	8.1	108	141	3.8	1470	299	1.2	14	39.8	137	133	0.3	3.5	254	47	238	11	1	1	1	53.118326799955
6620	0	30.8642	0	0	0	0	0	110.724	25.4074	36.7622	97.9655	42.7	13.8	177	14.8	13	3	7.9	110	151	4.4	1865	163	1.2	12.6	31.9	91	123	0.9	8.9	318	122	703.333	10	0	1	1	56.6880267767062
6620	0	35.539	1	1	1	0	0	74.32	27.398	37.0643	96.0588	31.9	10	224	19.3	48	3.2	9.6	105	144	6.8	7606	435	2.1	22.4	103.5	5420	17125	1.3	15.5	183	41	222	10.5	0	1	1	48.7085381570603
6620	1	21.1073	0	1	1	0	0	104.469	27.2745	37.2647	92.0303	40.9	13.4	386	13.7	45	3.3	9.9	113	151	5.3	1741	472	3.3	34.6	55.7	620	5243	0.7	10.9	314	45	672.5	16	1	1	1	48.5097897312503
6620	1	19.8347	0	0	0	1	0	97.76	15.4	36.64	95.72	40.9	13	209	15.7	21	3.3	8.8	104	141	4.4	9713	191	1	10.5	32	1100	77	0.4	7.4	197	35	266	4	0	1	1	53.056425750335
2910.15	0	20.0233	1	0	0	1	0	87.7647	16.1389	36.2225	98.1613	29.6	9.4	134	20.4	41	2.5	7.2	112	139	5.9	6961	134	1.3	15.6	35.4	103	27	1.1	3.7	512	49	346	3	0	1	1	58.0338200705642
8080	1	19.3807	1	0	0	0	0	87.9643	17.1071	36.81	98.3214	41.2	13.6	244	30.6	12	4	8.6	101	136	4	1470	194	1.2	12.6	84.6	119	14	0.6	11.3	334	58	332	8.5	0	1	2	55.0533149661887
4020.66	0	25.917	0	0	0	0	0	82.0714	19.25	36.0585	98.25	41.5	13.3	156	15.7	20	3.4	8	106	139	4.6	6961	191	1.6	17.8	38.3	13	60	0.7	2.2	340	42	312	4	0	1	1	59.9363572070541
8080	1	24.8016	1	0	0	0	0	94.5517	22.5	37.4944	97.3103	43.1	13.9	299	26.1	17	1.8	7	114	141	6.4	7606	272	1.3	13.5	150	71	90	0.8	1.5	133	54	266	10	0	0	2	55.3422274754945
16000	1	26.9181	1	1	0	0	0	127.815	19.3036	37.7638	98.1111	35.6	12	182	17.1	21	2.6	7.7	109	139	4.6	1865	288	1.4	15.2	31.9	37	116	0.5	2.2	140	46	233.333	12	1	1	3	55.8358746140286
3520.18	0	31.1728	1	1	0	0	0	82.2759	15.5	37.3776	94.8	42.3	14	207	9.8	20	3.4	8.9	107	142	4.9	6716	325	1.3	15.2	83	11	129	0.8	1.3	307	48	188.333	7	0	1	1	57.7188022061463
8080	0	29.5733	0	0	0	0	0	117.913	21.7826	37.4689	94.087	36.6	12.9	228	6.3	11	4.3	7.9	109	141	4.3	9713	210	1.6	16.8	34.8	23	32	0.6	4.4	93	51	158	8.5	0	1	2	60.7631867072744
8080	1	25.085	0	0	0	1	0	93.3333	20.9259	37.2163	94.6667	44.7	14.6	337	5.9	30	3.7	9.7	101	136	5.4	6961	248	1.3	14.4	22.1	13	19	0.8	3.7	99	43	165	12	0	1	2	51.3437633932463
8080	0	45.768	1	0	0	0	1	105.389	27.1944	36.6657	96.4242	29	9.3	538	16.5	116	3	7.9	107	143	7.2	1865	795	1.4	15.8	30.8	12	24	0.5	2	111	40	414	9	1	1	2	54.7591308698707
8080	0	28.4735	1	1	0	0	0	82.3	19.7927	36.9357	94.775	39.4	12.8	160	13.4	17	3.7	8.9	105	143	4.3	6716	264	1.2	13.3	35	250	18	0.8	1.2	140	46	350	4	0	1	2	58.8142279894717
6620	0	28.4055	0	0	0	0	0	78.5833	14.6875	36.61	99.64	47.2	15.3	107	14.7	17	2.3	7.7	112	147	3.9	1665	232	1.4	15.4	45.8	26	41	0.5	7.5	389	47	389	7	0	1	1	48.1906699395355
16000	1	20.3428	0	0	1	1	0	89.5	29.0926	35.8429	95.5769	26.9	8.9	323	26.4	13	2	6.4	113	139	4.2	9713	177	0.9	11.4	31.5	21	32	0.6	0.6	138	52	206	12	1	1	3	55.8444710789061
-1189.78	0	39.2695	0	0	1	1	0	82.8	21.3571	37.064	99.0385	27.5	9.3	78	5.5	105	4.8	10.2	94	138	4.6	1665	259	2.4	25.4	53.9	21	44	1.0820083275748	3.4	356	35	508.571	14	0	1	2	53.7592755555032
8080	1	28.6963	1	0	0	0	0	78.5833	20.86	36.712	96	48.7	17.2	120	11.7	14	4.3	9.1	114	149	4.8	6961	223	1.1	12.1	31.8	30	43	0.5	1.6	326	27	326	6	1	1	2	53.4812474136245
6569.52	0	24.3242	1	0	0	0	0	95.8621	21.9194	37.0857	99.069	40	13.1	401	18	12	4.1	8.5	107	139	4.7	7606	405	1.5	15.7	36.2	188	14	0.7	1.4	174	57	258.333	4	0	1	1	58.5867
8080	1	17.3563	0	0	0	0	0	103.464	32.7143	37.9622	95.8214	23.4	8.2	23	1.6	27	3	8.1	101	139	3.9	1665	363	1.9	21	33	10	22	0.3	2.6	162	29	195	12	0	1	2	52.3857744579344
5161.94	0	25.8586	0	0	0	0	1	104.92	15.25	37.6343	98.5	36.2	11.8	344	16.1	29	3.7	7.9	102	134	4.5	6961	349	1.4	15.4	30	47	22	0.4	3	328	39	320	4	0	1	1	56.2180822521813
4488.03	0	31.8481	1	0	0	0	0	75.8077	14.8269	36.3257	99.0385	37	12.5	271	11.7	26	3.9	8.8	106	139	4.5	6716	456	1.7	18.9	23.6	35	35	0.6	0.9	338	42	338	4.5	0	1	1	59.7985502425042
8080	1	27.9688	0	0	1	0	0	91.8485	20.5294	36.8643	96.0606	40.5	13.6	194	25.7	25	3.3	8	105	144	3.9	1865	223	2.5	27.4	32	48	111	0.8	1.9	106	47	176.667	15	1	1	2	56.0791353997774
6620	0	29.2388	1	0	0	1	0	111.231	21.5	38.0931	99.125	29.9	10.1	39	95.4	111	3.3	8	108	141	5.3	9713	367	2.2	23	50	80	111	1.6	3.4	232	55	206	16	0	1	1	46.0968809990229
3085.58	0	40.9469	1	1	0	0	0	94.3	21.2	37.2033	93.2667	29.7	9.3	231	9.5	25	3.2	8.5	99	140	4.5	1665	279	2.4	26.6	113.9	22	56	0.7	1.4	45	52	133.333	5	0	1	1	57.9883975842251
4522.78	0	24.4857	1	0	0	0	0	81.4783	17.125	37.2771	98.7391	42.9	15.3	188	12.6	7	3.9	7.6	108	143	4.1	6716	769	1.1	13.1	31.1	13	20	0.5	2.1	234	46	437.5	2	0	0	2	52.2900568539502
994.655	0	25.1231	0	0	1	0	0	68.6	14	35.5	100	33.2	11.5	678	32.4	42	3.2	8	115	146	4.6	1865	275	1.3	14.9	42.4	10	85	0.5	2.3	178	35	178	10	1	1	1	52.5176981968132
7709.13	0	28.642	1	0	0	1	0	82.303	22.5606	36.8333	98.0606	25.2	7.6	428	18.8	59	4.1	9.2	101	145	4.5	1665	819	1.4	14.7	150	23	22	0.4	2.9	208	67	416	10	0	1	2	53.5907847808887
8080	1	22.6757	0	1	1	0	0	105.733	23.7903	36.1375	93.2	36.9	13.2	44	18.7	40	2.9	8.3	93	127	4.9	1741	160	2.2	23.6	57.1	108	151	0.8	2.6	147	59	196	15	0	1	2	57.3283086671018
8080	0	32.3232	1	1	0	1	0	67.5435	18.3696	36.6283	98.9348	27.3	8.5	292	29.1	44	3.4	9.2	104	143	5.6	9713	483	2.9	31.9	30.3	216	239	0.7	6.4	115	74	138.333	9	0	1	2	60.1257484422476
8080	0	30.4053	1	0	0	0	0	66.0385	20.6538	36.87	95.8846	37.2	12.2	359	22.1	19	4.3	9.5	107	137	3.6	1665	235	1	11.2	26.7	19	17	0.2	1.4	94	51	192.857	4	0	0	2	58.9076906410824
8080	0	29.308	0	0	0	0	0	88.0968	16.0882	36.7189	99.0968	42.5	13.8	130	25	24	3.5	7.9	109	141	4.2	5454	232	1.4	15.3	33.6	56	44	1.3	3.3	539	48	328	11	0	1	2	57.6016914135969
16000	1	39.7677	0	0	0	0	0	129.073	21.7	37.7625	95.0312	41.9	14.6	466	16	22	2.5	8.6	111	138	4.2	5454	228	2.1	21.6	35.7	86	12	0.5	4	253	47	253	11	0	1	3	56.6964934770985
6620	0	39.0066	1	0	0	1	0	82.25	17.25	36.98	95.25	44.1	14.8	259	10.8	18	4.5	8.9	96	135	4.2	6961	282	1.2	12.8	32.6	17	26	0.6	2.1	92	45	230	7	1	1	1	57.8005966164475
6620	0	29.2693	0	0	0	0	0	84.52	17.3269	36.5614	98.6538	29.5	9.8	187	3.8	50	2.7	7.1	112	142	5.3	1665	200	1.3	15.1	36.9	22	33	3.8	0.8	212	47	350	11	0	1	1	53.714800753455
-1655	0	26.7299	1	0	0	0	0	63.7308	23.125	37.2929	98.2692	47.8	14.6	258	20	38	4.1	10.4	106	145	4.8	1470	262	1.5	16.9	137.3	10	69	0.9	1.5	220	64	292.5	8	0	1	1	54.8850004685397
16000	1	28.9306	0	0	0	0	0	72.6957	26.125	36.91	97.4583	43.7	14.5	124	15.3	48	2.8	7.2	109	141	5.2	9713	485	1.4	15.6	25.4	194	188	1	1.6	149	64	298	13	1	1	3	53.5890234227845
6620	0	32.7449	1	0	0	1	0	64.8718	15.7895	36.45	98.6333	30.3	9.3	196	14.7	77	2.9	9.1	102	139	4.5	1665	727	2	21.1	34.2	41	34	1.5	2.9	170	38	340	8.5	0	1	1	59.988540712073
3063.53	0	34.5062	0	0	1	1	0	77.7143	18.8833	36.5691	98.6	29.1	9	117	8.9	44	3.9	8.1	107	139	4.9	1665	76	4.4	44.5	150	54	83	1.06869921648195	11.9	132	46	220	10	1	1	2	54.4955199763676
16000	1	21.0612	1	1	0	0	0	88.7255	15.6346	35.2571	99.2692	30.1	9.9	273	16.6	19	3.6	8.3	111	141	4.6	9713	220	1.8	19.7	44	109	42	0.8	2	466	66	364	8	0	1	3	52.6075860749283
8080	1	21.0832	0	0	0	0	0	107.882	14.6	37.4357	99.3529	40.5	13.5	223	13.2	20	3.2	8.3	107	142	4.6	6961	153	1.3	14	30.1	126	206	0.4	6.3	417	44	616.667	4	0	0	2	57.8718230652893
8080	0	36.3281	1	0	0	0	0	110.433	18.5484	36.99	98	45	14.6	303	16.6	24	2.5	7.8	106	137	3.9	1665	323	2.1	22	37	10	23	0.4	2.5	419	33	302.5	6.5	0	1	2	56.2588552074065
8080	1	31.5556	1	1	1	0	0	98.68	17.4783	36.9514	97.76	33.7	11.4	177	17.1	45	2.7	8.2	109	141	4.3	1865	175	1.6	17.5	50.6	10	37	1.5	5.4	477	55	359	16	0	1	2	59.1161704278254
8080	1	25.8286	1	1	0	0	0	63.1111	19.2407	36.705	99.8889	30.2	8.5	218	13.7	42	3.1	9.3	109	144	4.6	1741	372	2.9	32.6	150	88	169	0.7	9.7	337	40	561.667	15	0	1	2	46.0822622592254
4913.03	0	26.7759	1	1	0	0	0	91.5676	23.5526	36.9686	96.3438	33.6	11.6	264	15.6	26	3.3	8.1	113	140	4.5	1470	222	1.4	15.9	37.2	91	309	0.8	2.6	454	60	665	4	0	1	1	53.5486598632194
8080	1	30.863	1	1	0	1	0	114.577	18.76	35.9712	93.75	29.1	9.8	297	23.6	46	3.3	10.7	100	143	4.8	6961	191	2.3	23.7	30.8	13	40	1.1	1.5	330	58	330	10	0	1	2	53.6241479986306
8080	1	19.9533	0	0	1	0	0	114.92	31.68	36.815	93.2917	30.1	10.3	179	20.9	5	1.5	7.4	103	141	3.7	1865	175	1.9	20.3	66.3	49	112	0.2	1.6	43	41	117	8	1	1	2	58.2321336999425
3162.7	0	59.4307	1	0	0	0	0	76.1154	27.3704	35.73	99.1538	47.5	15.8	190	15.6	18	4.1	9.4	106	146	7.6	9713	322	1.1	12.3	26.1	137	173	0.5	1.7	80	55	200	5	1	1	1	56.0791353997774
6620	0	30.1103	1	0	0	0	0	86.5091	21.3085	37.1725	96.0952	44.8	14.5	243	11.6	20	4.5	9.4	119	148	4.1	1665	729	1.1	11.7	25.9	81	63	0.4	1.9	89	49	158	7	0	1	1	56.2814006508954
5789.19	0	26.1333	1	0	0	0	0	89.7308	24.4615	37.05	93.5	39.1	12.2	615	26	36	2.6	8.3	108	141	3.7	6716	954	1.4	15.3	29.4	15	24	0.3	1.1	84	69	210	5	0	1	1	55.2183404262221
8080	0	26.1962	0	0	1	0	0	107.68	29.56	37	96.12	34.9	11.2	285	31.4	15	3.2	7.8	101	137	3.8	6716	132	2.4	26	44.7	75	160	0.3	4.7	85	39	231.667	11	0	1	2	56.7368593438865
8080	1	23.1481	1	1	0	0	0	89.4412	9.80303	36.9133	99.3571	46.8	15.3	82	20.5	55	3.5	8.7	108	139	5.5	1470	250	2.6	28.4	150	462	722	0.6	3.7	428	40	1426.67	15	1	0	2	57.4359866962884
5718.62	0	46.2694	0	0	1	1	1	65.4	15.1765	37.0733	94.9091	35.1	11.7	38	4.7	51	2.3	7.6	109	139	4.8	1741	658	1.6	17	47.1	18	41	0.6	1.8	50	55	118.571	9	0	1	2	58.8652579634115
8080	1	21.0185	0	0	0	0	0	85.6111	29.3721	37.589	99.4375	29.2	8.8	1043	38.9	26	2.4	8.5	111	141	4.4	1865	266	1.4	15.4	29.2	35	72	0.6	1.3	257	74	257	10	1	0	2	50.0439934683054
8080	0	27.7323	0	1	0	0	0	62.2222	16.3929	36.44	99	36.6	11.3	415	28.5	47	3.2	9.8	102	144	4.2	1665	556	2.9	32	150	200	259	0.5	1.8	157	42	392.5	11	1	1	2	54.1550865380344
8080	1	25.2318	1	0	1	0	0	79.7857	16.069	37.2575	99.9286	36.8	12.7	270	26.6	13	3.2	8.6	110	142	4.3	7606	222	1	11.4	27.8	44	38	0.3	4.5	200	42	500	2.5	1	0	2	52.2686039066143
-437.582	0	25.7117	0	0	0	0	0	96.6154	19.16	37.4989	99.88	30.6	10.7	223	14.2	17	2.1	8.9	114	145	4.3	5454	258	2.7	27	40.7	14	112	0.6	5	289	97	289	4	0	1	1	57.5800458474362
16000	1	25.3266	0	0	1	0	0	110.32	27.6731	37.6856	96.4	21.1	8.2	73	20.9	72	1.6	7.8	116	143	5.3	6961	279	1.4	16.2	34.4	17	67	0.8	2.1	202	42	336.667	18	0	1	3	58.400933786767
8080	0	36.5714	1	0	1	0	0	89.6296	20.7321	36.72	96.6429	37.5	12.9	180	15.5	27	3.4	8.5	111	145	4.7	1665	273	1.8	19.3	47.5	2840	3887	0.7	6.5	336	49	360	10	0	1	2	55.3495438561964
8080	0	33.3564	1	1	0	0	0	90.9062	17.9242	36.9267	98.7419	34.9	11.3	206	17.4	13	3.6	8.4	110	140	4.3	6716	171	1.4	14.8	29.7	10	43	0.8	2.5	398	51	995	5	0	1	2	57.7594452706318
8080	0	38.767	0	0	0	0	0	106.6	20.3929	37.8243	95.24	43.5	14.9	244	19.7	16	3.7	7.5	101	140	4.5	5454	199	3.2	36.1	43.9	326	371	0.4	1.6	191	64	191	9	1	1	2	52.7753732742479
8080	0	35.0335	0	1	0	0	0	83.9231	17.0714	36.505	97.28	31.8	10.7	359	22.9	100	2.6	8.5	110	138	6.4	6961	444	1.2	13.5	29.9	11	23	1.9	1.3	217	43	440	8	1	1	2	46.9842682256762
8080	1	24.3159	1	0	0	0	0	75.28	24.9	36.675	98.24	39	12.2	70	20.8	83	2.9	8.3	111	144	5.1	1665	149	2.7	30.3	117.1	1531	3880	0.8	2.7	375	32	420	9.5	0	1	2	51.6521579485852
6571.06	1	24.0346	1	0	0	0	0	62.129	15.2188	35.2133	99.5161	36.2	12.4	190	10.6	15	3.6	7.5	105	138	3	1665	619	1.3	14.2	27.6	13	83	0.2	1.2	300	42	500	5	0	1	2	53.8071374169555
6620	1	21.9185	0	0	0	0	0	98.25	25.5323	37.66	99.3214	43	14.6	276	23	11	2.9	9.3	120	158	4.4	5454	135	1.5	16	33.5	147	235	0.6	6.4	275	44	687.5	8	1	1	1	52.2409992000404
8080	1	25.7117	0	0	0	0	0	112.903	17.1786	36.9929	99.7143	37.5	12.6	381	3.5	44	3.3	8.6	113	143	4.3	6716	180	1.4	16.4	34.6	14	20	0.7	4.3	381	49	440	11	0	1	2	60.1195119921186
5305.27	0	48.3277	1	0	0	0	0	111.76	24.76	36.9717	97.72	40.8	12.8	217	30.4	8	3.2	7.8	111	143	4.1	7606	548	1.5	16.4	21.1	22	26	0.5	2.7	262	37	262	7	1	1	1	49.5260615887117
4364.01	0	25.3934	1	1	0	0	0	109.88	22.2115	36.4843	97.3333	41.2	13.5	346	39.4	27	2.8	9.3	130	147	3.8	1470	575	1.4	14.6	30.9	122	169	0.3	5.8	439	62	540	15	0	1	2	59.0776110188947
6620	0	32.0312	1	0	0	0	0	68.65	13.5349	36.955	99.8788	37.3	12.7	461	34.5	33	4.2	7.9	101	140	4.3	1741	709	1.5	16.7	150	8	67	0.9	2.6	334	43	440	5	0	0	1	57.9298658626717
16000	1	28.125	0	0	0	0	1	72.7586	21.5	36.5	96.56	40.2	14.2	248	12.7	18	2.9	8.1	106	141	5.1	6961	428	1	11.1	21.7	321	153	0.5	2.8	446	53	446	4	0	1	3	52.0484714553411
8080	1	20.3659	0	1	0	0	0	86.56	20.28	37.0213	95.875	38.7	12.6	208	10.2	15	2.8	8.6	113	140	5.3	9713	589	1.9	20.6	36.3	45	104	0.3	1	125	47	130	7	0	1	2	55.4742553760654
6295.13	1	26.8352	1	0	0	0	0	62.5385	12.5179	35.4211	98.0769	35.4	11.5	192	10.7	28	4.6	11.5	107	140	4.5	5454	203	1.5	16.5	109.8	30	121	0.9	9	264	44	222	10.5	0	1	2	55.5641049387058
6620	0	26.5779	0	0	0	0	0	89.3125	21.7292	38.5226	97.8636	39.8	14.4	249	13.1	19	4.1	7.8	107	143	5.9	1741	172	1.7	17.9	30.6	509	1819	0.5	5.6	72	46	72	15	0	0	1	55.7718948715517
3420.89	0	21.9805	0	0	0	0	0	72.7308	19.44	36.6483	95.3462	39.6	13	163	13.4	49	3.2	8.7	112	145	4.5	6716	312	1.4	15.6	26.4	56	57	1.3	2.8	233	48	425	3	0	1	1	50.4701264821924
8080	0	33.4124	1	1	0	1	0	88.84	18.9423	36.3533	98.12	29.4	10.3	187	25.1	17	1.3	8	104	136	4.6	1665	173	1.5	15.9	32.1	50	422	0.7	6.4	449	56	235	13	1	1	2	59.0742984771958
6620	0	31.4879	1	1	0	0	0	79.75	16.6731	36.8417	99.4583	42.6	14	254	22.7	24	3.2	8	105	141	4.2	1665	184	1.3	13.9	150	23	39	0.7	3.2	300	42	405.714	7	0	1	1	52.6512717736017
8080	1	21.6642	0	0	0	0	0	102.68	23.037	37.2517	97.64	35.3	11.7	266	10.2	14	2.8	9.1	118	145	3.8	1470	371	1.1	12.7	23.9	25	27	0.5	2.4	469	66	469	13	1	0	2	57.0382370037347
6620	0	24.1975	1	1	1	0	0	77.7727	19.2045	37.546	99.9091	25.3	8.2	126	8	14	4.2	7.6	109	138	4.2	1665	174	1.4	14.8	34.6	15	49	0.8	1	156	29	390	9	0	1	1	58.4303940040247
3945.52	0	31.498	1	0	1	1	0	62.5312	24.3438	36.67	96.7879	41.2	14	246	10.3	61	3	8.7	106	141	6.5	7606	224	1.9	19.9	44.5	51	81	1.05656255918157	8.7	125	59	201.667	12	1	1	1	57.3160976870287
663.368	0	25.8092	1	1	0	1	0	75.1429	14.9	36.9167	99	40.5	13.3	147	12.3	15	3.6	9.6	112	145	4.2	9713	250	1.2	13.6	23.5	49	43	0.4	0.8	257	40	514	5	1	0	2	59.4760274939229
16000	1	37.1862	0	0	1	0	0	102.955	17.7614	37.2692	97.7045	24.4	8	114	12.4	56	2.7	9.1	101	135	6.8	6961	165	2.2	23.8	33.4	11	28	0.838787504277983	4.3	165	38	260	13.5	1	1	3	57.8729050141269
16000	1	43.3309	1	1	0	1	0	91.697	29.1212	37.3014	95.6667	31.4	10.1	247	16	41	2.2	8.5	100	133	5.1	7606	778	1.2	10.6	37.2	161	15	0.82414102631727	1.8	98	46	154	6	0	1	3	54.775309129562
6620	0	45.5464	1	1	0	0	0	80.5	21.08	37.1217	95.0435	48.8	15.5	258	27.4	26	2.8	9.8	111	140	7.8	9713	928	1.2	13.6	28.6	30	79	0.6	3.8	201	59	223.333	9	0	1	1	56.7662723727506
16000	1	27.6426	1	1	1	0	0	83.5517	17.3065	36.2767	93.6774	31.4	11	111	22	51	5.3	10.5	97	131	5.1	6716	111	4.3	46.7	77.8	1062	3544	1.20803421526032	5.3	99	51	141.429	20	1	1	3	59.6208986854629
4552.24	0	25.7944	1	0	0	1	0	95.3077	15.7414	37.925	100	42.4	14.8	302	16.8	20	3.5	9	107	145	4.9	9713	574	1.3	13.9	39.7	25	13	1	1.4	275	38	550	5	1	0	1	58.9844914048682
3555.6	0	39.3525	1	0	1	1	0	80.4828	20.3167	36.6625	95.931	30.2	9.4	139	15.6	18	2	6.3	105	132	5.7	9713	195	1.6	17.2	41.9	34	80	0.8	2.5	319	46	496	7	0	1	1	52.5492174711114
8080	0	43.179	0	0	1	0	0	106.026	17.3333	36.7	93.825	42.1	12.8	140	46.8	42	4.3	8.2	106	144	5.9	6961	250	1.2	13.1	26.1	459	160	1.05579011512949	1.4	77	48	154	10	0	1	2	58.4790818450737
6620	0	25.2342	0	0	0	1	0	74.2857	14.0517	37.6056	99.2857	34.1	11.3	63	5.9	7	2.7	8.7	104	142	3.2	1470	260	1.3	13.8	31.1	26	89	0.4	4.3	362	37	395	7	1	0	1	59.6099477003477
16000	1	30.6939	1	1	1	0	0	81.6809	14.617	36.9423	94	38.1	12.5	133	10.7	20	3	10.1	109	142	4.7	1470	199	1.5	16.2	150	44	49	0.4	9.2	515	52	678.571	13	1	1	3	56.9234155696253
8080	1	23.8367	0	1	1	0	1	106.968	14.3871	37.0063	98.6667	33.7	11.3	160	23.9	15	2.8	8.9	107	140	4.8	7606	374	1.5	15.7	39.4	21	39	0.6	2.2	454	41	445	5	0	1	2	51.6521579485852
6339.31	0	26.6631	1	0	0	0	0	93.3462	22.3846	36.7863	95.6154	25.1	8.3	110	26.3	27	3	7.7	104	136	4.1	1741	516	1.7	17.6	150	112	23	0.3	3.2	300	46	462.5	6.5	0	1	1	57.7605657154328
8080	1	20.5586	1	0	0	0	0	73.2	19.6875	37.2587	99.0435	42	14.4	154	10.2	10	2.4	10.4	109	141	4.1	1470	354	1.3	13.9	106.7	37	56	0.5	2.3	309	46	309	12	0	1	2	59.3115872070601
4934.88	0	25.7422	1	0	0	0	0	77.5	14.9516	36.3533	95.2258	32.1	9.7	129	11.6	21	3.4	6.9	110	137	4.4	7606	118	1.2	13.3	32.3	67	54	0.7	3.2	349	42	294	9	0	1	1	50.1090854872819
6620	1	27.874	1	0	0	0	0	105.69	18.8214	36.9843	98.0357	33.4	11.7	312	21.1	8	3.3	9.3	108	142	4.4	9713	591	1.2	12.7	28.5	29	269	0.4	3.1	173	29	423.333	6	1	1	1	56.9656145389224
8080	0	50.9091	0	1	1	1	0	97.6818	19.4375	36.9986	99.8261	37.7	12.3	262	56.7	24	2.9	8.6	107	140	6.9	9713	212	1.9	20.5	38.6	69	145	0.4	4.5	363	58	325	14	1	1	2	55.1411177831339
5522.73	0	35.2818	1	1	0	1	0	61.2593	24.2143	37.9712	96.3704	30.5	9.5	231	11.3	22	3.4	7.5	100	135	4.8	1665	297	1.1	12.3	29.6	57	142	0.6	1.4	109	45	190.196	9	0	1	1	49.7347880505606
4720.06	0	36.4299	1	1	0	0	0	79.16	16.48	37.71	97.44	24.6	8.2	373	15.7	36	2.6	8.6	109	143	4.7	5454	650	1.3	14.5	29.4	49	123	0.6	0.7	114	44	285	5	0	1	1	55.8334286868117
1255.2	0	29.3861	0	0	1	1	0	89.7308	25.1923	36.2229	93.76	26.7	9	178	8.2	24	3.5	9.6	93	126	3.9	1988	186	1.6	17.7	62.2	17	32	0.5	1.8	328	35	150	7	0	1	3	53.2680816369541
6620	1	22.5827	1	0	0	0	0	78.0769	20.4444	37.86	98.9231	32.6	11.1	186	14.5	21	3.9	7.4	109	148	4.7	7606	144	1.2	13.3	21.9	24	34	0.4	2.4	441	43	426	9	0	0	1	55.0282396047842
8080	1	26.9896	1	0	0	0	0	80.25	16.1923	35.9429	98.5	36.2	11.8	225	14.1	25	2.7	8.9	109	138	5.4	5454	217	1.8	19.8	31.3	28	145	1	3.2	393	47	359	7	0	1	2	59.9953307939018
8080	0	41.4016	0	1	0	1	0	88.52	22.25	38.2869	91.96	57.3	18.1	186	16.5	16	3.8	10.4	109	142	4.1	5454	338	1.4	14.9	25.4	13	15	0.4	1.8	63	50	126	11	0	1	2	53.1072306557665
6620	0	26.2543	0	0	0	0	0	106.694	19	37.8133	99.6667	45.5	15.2	314	17.7	12	3.5	8.1	112	141	4.5	6961	140	1.5	17	32.5	167	28	0.6	2.3	376	52	420	3	0	0	1	57.2473814598788
8080	0	31.8754	1	0	1	1	0	72.5185	20.069	34.605	99.44	49.7	15.7	260	18.2	47	4.2	9.6	110	140	6.4	1470	235	2.6	27.1	150	171	249	1.04261077268068	5.9	333	42	435	14	1	1	2	59.5691522287095
8080	0	33.9216	0	0	1	0	0	90.7143	19.9828	36.815	96.5714	42	14.9	107	8.9	22	3.2	8.9	109	138	4.6	5454	248	1.4	15.2	42.3	88	176	0.7	3.2	172	57	193.333	16	0	1	2	56.4881844758454
8080	1	22.1875	0	0	1	0	0	65.2581	19.5938	37.1048	97.2903	38.9	12.4	206	9.9	27	3.2	8.2	107	139	4.6	1470	112	1.6	18.1	42.9	14	23	0.7	3.7	125	35	250	14	0	1	2	54.4118398205243
5874.16	0	20.4529	1	1	0	1	0	98.5909	19	36.5383	98	24.9	7.5	162	15.8	15	3.5	7.6	92	140	3.3	1741	940	2.2	23.5	33.5	2102	108	0.3	0.8	249	47	498	6.5	0	1	2	54.0944788201231
8080	1	23.5557	0	1	0	0	0	105.548	18.7159	37.0367	99.2381	41.5	13.1	304	15	9	3.3	9	103	141	5.2	1665	734	1.4	14.9	30.4	14	16	0.5	4	150	70	320	9	1	1	2	59.6115907428389
8080	0	35.9623	1	0	0	0	0	97.92	21.8462	36.936	94.24	46.4	15.2	308	21.4	23	2.3	7.9	113	141	4.5	7606	263	1.2	13.2	29.8	1042	1242	0.3	3.4	236	52	240	13	0	1	2	56.1692296632567
8080	0	28.153	0	0	0	0	0	99.28	22.9615	37.4311	96.88	37.5	12.7	298	16.3	47	3.5	7.7	114	142	5.8	6716	465	1.2	13.5	27.8	280	451	0.6	3	202	36	336.667	4	0	1	2	57.6623398249222
6620	0	31.7901	1	0	0	0	0	83.8261	17.9231	36.4261	95.5385	42.9	14.8	282	28.4	12	2.6	8.5	107	139	5.3	2542	189	1.3	13.8	27.5	39	124	0.8	3.7	299	59	202	8	0	1	1	57.2909553955614
8080	0	33.952	0	0	0	0	0	96.9032	20.4375	37.5875	94.3	46.9	15.2	267	27.3	24	4.4	8.7	108	143	5.7	1865	140	1.1	11.9	24.2	20	83	0.9	9.2	135	53	154	10	1	1	2	58.1006139852767
16000	1	31.0802	1	0	0	0	0	88.4286	18.3214	37.454	96.1034	31	9.8	116	23.9	56	2.7	7.9	107	138	4.3	1665	244	1.9	20.8	47	20	48	3.5	4.6	358	49	345	12	0	1	3	54.835912872581
5320.82	0	29.5619	0	0	0	0	0	109.667	20.5192	38.0887	97.3462	43.4	15	208	13.4	21	3.3	7.9	105	139	5.8	5454	422	1.4	16.3	34	102	112	1.1	1.3	166	46	332	12	1	0	1	55.0282396047842
8080	1	23.2526	0	0	0	0	0	66.3871	23.6562	37.4522	94.8378	32.3	10.9	374	11.4	17	3.6	9.1	103	137	5.7	6961	427	1.2	13.5	55.7	24	64	0.6	0.8	69	26	63.3333	5	1	1	2	60.594693207381
6161.9	0	31.2461	1	1	0	0	0	76.5	21.4286	37.0425	97.1429	41.7	13.5	217	11.9	23	3.2	8.1	109	148	4.3	1665	139	1.2	13.3	126	15	20	0.7	5.5	446	57	634	6	0	1	1	55.5499072946789
3376.86	0	20.8984	1	1	0	0	0	96.4667	25.6522	37.3433	97.0732	27.9	9	236	10.8	10	3.3	8.8	100	139	4.7	1470	954	1.1	13.5	28.5	77	83	0.4	2.3	354	71	362.5	5.33333	0	1	1	54.7534333767511
2029.03	0	30.302	1	0	0	0	0	61.3846	16	37.1843	98.52	38.3	13	192	15.6	26	3.1	8	109	141	3.9	9713	337	4.8	45	57.4	68	82	1.3	0.9	264	40	330	6	0	1	1	58.5257
6620	0	33.0684	0	0	0	1	0	57.725	14.8125	35.9256	97.7647	33.2	11.8	272	14	21	3.3	9	108	141	4.5	7606	256	1.4	15.8	28.3	25	70	0.7	2.3	185	46	370	4	1	1	1	58.4656396121734
8080	1	19.0414	0	0	0	0	0	49.92	19.2	34.9025	98.0417	41.4	14.5	258	11.8	12	2.8	8.7	118	147	4.5	1665	251	1.4	16.2	150	24	33	0.7	1.5	210	35	420	9	1	1	2	59.8007212129264
6153.29	0	27.8034	0	0	0	0	0	64.6667	18.28	36.61	96.9583	36.6	12.7	258	11.7	21	4.4	8.7	109	140	4.4	5454	203	1.4	15.7	77.8	25	40	1.1	2.8	404	43	278	3	0	1	1	56.4912613864038
1268.16	0	35.5363	0	0	0	0	0	96.4783	24.3043	36.8	95.087	27.3	9	199	20.1	22	3.5	9.2	109	141	6.4	9713	168	2.6	28.2	55	851	1395	0.8	4.9	133	46	190	9	1	1	2	57.8389843637872
16000	1	31.8773	1	0	1	0	0	96.4	12.44	36.0457	97	42.6	14.3	121	12.4	34	3.6	9	108	138	4.5	7606	246	2	21.9	46.8	50	109	0.7	2.4	141	48	190	16	1	1	3	55.0282396047842
8080	1	25.6806	0	0	0	1	0	103.154	22.8571	36.1073	99.3333	34.9	9.8	379	17.7	39	2.8	7.4	114	142	5	7606	259	1.2	13.7	26.8	40	131	1.04814059963079	1.9	515	35	590	10	0	1	2	60.0273071625423
8080	1	23.7812	0	0	0	0	0	93.5417	19.2	37.956	97.8333	40.7	13.1	141	21	91	3	7.4	106	137	4.8	5454	775	1.6	17.4	38.2	26	39	0.5	2	273	45	330	14	0	1	2	56.8906947193983
8080	0	24.6051	1	1	0	1	0	93.3704	18.0862	37.7527	96.5556	39.8	13	142	10.7	37	3.3	8.6	102	138	4.2	1665	227	1.1	12.2	28.2	15	159	1.1	1.7	148	44	218	14	1	1	2	52.7094442871876
6620	0	32.1763	0	0	1	0	0	112.294	14.2059	37.1714	94.7879	31.5	10	164	6.4	20	3.9	8.7	104	137	5	1741	209	2	22.1	58.8	456	476	0.5	4.3	208	37	376.667	5	1	1	1	52.0719972749792
6620	0	30.7095	0	0	0	0	0	71.871	19.197	37.3778	94.9677	34.6	11.3	329	8.8	30	3.9	7.5	111	138	5.2	1665	184	1	12.2	28.5	40	58	0.8	2.2	123	59	181.667	13	0	1	1	58.7009380019194
8080	1	22.0069	0	0	0	1	1	92.3	15.9268	36.7493	99.8462	34.6	11.8	171	11.5	26	2.3	8	107	137	4.9	5454	401	1.3	14.7	32.7	38	60	0.5	3	291	70	396.667	3	0	0	2	56.7617466666115
6620	0	24.5865	0	0	0	0	0	82	23.7778	36.1669	99.6923	48	15.8	265	15.2	17	3.7	8.9	111	143	4	6716	336	1.1	11.4	27.8	283	789	0.6	5.2	106	50	212	3	1	1	1	52.0476374091394
5612.1	0	26.6667	1	0	0	1	0	79	17.0625	37.4167	98.963	39.2	12.8	392	28.9	46	3.8	9.5	102	140	4	6961	591	2	20.7	59.7	20	22	3.3	1.2	146	51	182.5	10	0	1	1	47.2328908034202
6620	0	29.2969	0	0	1	0	0	82.2895	18.2179	35.7288	99.3333	39.9	13.9	121	13.1	12	2.3	11	116	149	4.2	6961	222	2	21.2	58.9	17	19	0.4	5.2	410	48	574	8.5	0	1	1	47.9158378530062
1504.9	0	24.2382	1	0	0	1	0	64.5862	17.1724	36.6133	99.5862	34.9	11.7	144	15.5	33	3.5	9.8	109	139	4.9	5454	552	1.1	12.6	25.4	17	28	0.5	7.2	377	48	507.5	4.5	1	0	2	53.594140990942
8080	0	33.0579	0	0	0	0	0	85.5484	14.8871	37.1571	99.2667	35.7	12	332	14.3	14	2.8	8.1	108	139	4.5	9713	497	1.2	13.5	28.1	50	46	0.3	1.2	166	48	306	6	0	1	2	53.5782054756027
8080	0	29.0367	1	0	0	0	0	106.472	21.8	37.7943	98.5667	41.6	13	434	12.8	17	3.1	7.5	112	142	6.3	1665	382	1.2	13.1	60.6	19	64	0.8	1.6	170	57	212.5	8	0	1	2	60.3242822033784
8080	0	35.4917	0	0	1	0	0	109.543	16.9054	36.6667	97.4688	38.3	12	611	18.4	21	2.8	9.1	103	139	3.8	1665	260	1.7	18.4	35.4	30	21	0.4	3.5	197	39	196	5	0	1	2	58.0959848651221
8080	0	45.1332	0	0	0	0	0	111.125	17.66	38.2057	96.7826	39.4	13.1	231	15.8	15	3	7.9	122	149	4.3	1865	199	1.1	12.1	25.1	252	378	0.5	2.2	208	41	520	9	1	1	2	46.8183594589985
5977.18	1	19.4771	1	0	0	0	0	73.5	21.7692	36.5467	97.9231	36.1	11.1	281	8.1	32	3.5	8.2	103	135	4.6	1665	169	1.2	12.7	107.9	17	32	0.8	1.9	169	38	482.857	8	0	1	2	54.2166164996682
16000	1	53.4435	0	0	1	0	0	96.4	21.1389	37.1414	96.0571	31	9.7	199	30.7	44	3.9	9	102	140	4.8	9713	151	2.4	26.3	61	13	33	0.794383252251641	10.4	249	46	498	18	1	1	3	53.4217123351066
6620	0	33.7539	1	0	0	0	0	96.3333	25.4444	37.445	96.7917	33.1	10.9	183	10.1	20	3.3	8.6	99	136	4.5	5454	401	1.1	11.5	62.6	21	30	0.5	11.3	170	47	190	4	0	1	1	60.1727063134313
3602.93	0	27.2979	0	0	0	0	0	59.0962	18.8462	36.9371	99.0638	47.8	15.5	159	12.7	13	4.1	8.4	113	142	4.3	1741	167	1.2	13.3	114.7	208	227	0.5	2.4	215	47	494.286	11	0	1	1	55.0763929234076
6620	0	27.9195	1	0	0	0	0	91.95	15.8571	37.0467	99.2	46.6	14	443	17.5	63	2.7	8.9	126	156	4.2	1665	973	1.9	20.5	31.6	40	82	1.5	5	155	32	210	14	0	1	1	51.7769414566592
16000	1	23.7669	1	0	0	0	0	117.047	30.2785	37.0255	89.62	33.6	10.1	80	4.1	15	1.5	8.4	114	142	4.7	6716	220	1.9	20.7	43.2	16	56	0.2	7.6	245	25	245	10	1	1	3	54.2570417977285
6620	0	29.6358	1	1	1	1	0	121.8	32	37.2867	94.04	50.9	16.9	278	26.6	56	3.3	8.4	106	141	5.8	6961	249	4.5	43.7	30	1415	2596	0.5	5.2	81	29	316	5	0	1	1	58.1960812768043
5192.07	0	29.8606	1	0	0	1	0	66.875	16.7121	37.2218	99.6875	38.6	12.6	301	9.9	22	2.3	8.5	106	140	4.2	6716	435	1.1	11.6	28.4	64	64	0.4	5	161	40	268.333	5.5	0	1	1	54.5105324627856
6620	0	33.3848	1	1	0	0	0	100.071	25.1333	37.0283	90.6071	37.3	12	451	17.4	68	4	9.4	117	154	7.4	5454	372	1.3	14.4	26.2	15	58	0.7	1.3	151	58	151	11	1	0	1	58.378041739156
4082.89	0	31.1169	1	0	1	0	0	73.5385	16.963	36.75	98.8846	26.1	9.5	201	34.9	135	2.6	9.1	102	142	4.1	1470	259	1.5	16.8	32.7	76	198	0.8	2.1	54	34	135	14	0	1	1	45.2727687954903
8080	1	24.9503	0	0	0	0	0	79.3333	17.4091	37.0769	100	40.3	13.3	238	23.3	14	2.3	8.3	105	139	5.5	7606	213	1.2	13	24.5	17	27	0.6	3.5	181	42	452.5	1	1	0	2	51.0128156418671
6620	1	26.8352	1	0	0	0	0	92.0455	19.8636	37.15	94.9545	45.4	15.3	186	12.3	21	2.5	8.7	115	143	4.7	1865	162	2.2	23.7	91.2	12	40	0.8	8.3	552	47	223	12	1	1	1	53.8078794613674
9689.6	1	24.2388	0	0	0	1	0	98.9615	21.4231	36.8387	96.1154	27.3	9.5	104	5.2	24	3.7	9.4	102	138	4.2	6716	360	1	10.9	22.3	25	50	0.7	1.7	238	45	246	8	1	1	3	51.6123478830682
8080	0	27.7224	0	0	0	0	0	104.423	24.7692	37.9407	93.4615	40.3	13.7	110	3.8	44	2.5	6.8	105	136	4.2	1741	235	1.2	12.8	57.9	49	272	1.26434526155468	1.7	100	46	140	12	0	1	2	54.5574321197558
5868.63	0	21.6847	0	1	1	0	0	95.9394	22.3143	36.0629	99.5152	30.1	10.1	165	13.6	101	3.4	8.1	107	141	5	1665	269	1.2	14	58.7	35	42	0.9	7.5	543	48	532.5	7	0	0	1	46.2940631783995
8080	1	25.5367	0	0	0	0	0	92.4839	16.125	36.9067	99.8667	39.5	12.9	370	11.8	12	1.8	7.7	105	135	5.4	1741	365	2	21.7	74.7	6	9	0.2	7	366	36	425	6	1	1	2	51.6521579485852
8080	1	20.452	1	0	0	0	0	140.434	27.7778	36.9983	98.0943	51.4	14.3	1150	121	42	3.6	8.6	125	143	6.8	6716	318	1.9	20.4	60.6	24	59	0.8	1.8	168	78	336	7	1	1	2	54.5142960875126
8080	0	26.8745	0	0	0	0	0	57.2051	19.6071	37.1271	99.561	42.5	13.4	152	16.9	24	2.6	8.7	111	146	4.2	1665	372	1.2	13.1	88	89	180	1	5.1	232	55	232	14	0	1	2	53.7048226716977
6620	1	19.0317	0	1	1	0	0	69.9091	19.2083	36.6017	97.6364	38.5	12.7	284	11.1	39	2.8	8.2	109	142	6.8	1665	255	1.5	15.7	38.9	2422	3591	1.10896511788157	1.5	366	66	366	11	0	1	1	51.9607524615057
6620	0	28.2284	1	1	0	0	0	96.037	25.6724	38.2233	87.5926	28.3	8.5	643	26.2	79	4.6	10.2	106	146	4.7	1865	292	1.4	14.8	33.2	20	82	0.5	1.1	83	88	111.429	12	0	1	1	58.3056468055526
5411.19	0	21.4399	1	1	1	0	0	71.6154	27.125	36.81	95.3846	33.1	12.7	81	10.8	68	3.2	7.8	83	122	3.7	1665	279	5.7	58.5	150	56	240	1.10700029957335	1.2	123	40	401	14	0	1	1	51.2998782414373
4718.4	0	36.7062	1	1	0	0	0	75.5769	17.6923	37.0557	98.76	44	14.4	194	19.1	24	4	8	101	136	4.2	5454	785	1.5	17.2	24.5	19	91	0.1	2.2	285	58	285	7	1	1	1	52.5640642370382
8080	1	23.5294	1	0	0	0	0	86	14.7321	36.5	98.1481	36.2	12.3	153	15.6	16	2.5	9.6	108	141	4.5	6961	269	1.3	14.6	39.6	14	44	0.7	6.6	434	53	488.333	7	0	0	2	55.5698415887451
8080	0	44.2215	1	0	1	1	0	94.0385	16.9231	36.8067	98.3846	25.3	9.2	45	16.9	47	4.1	8.1	98	132	3.3	6961	312	1.7	18.8	45.5	14	23	0.7	1.3	70	40	108.571	12	0	1	2	58.7863814253785
4660.14	0	19.1895	1	1	0	1	0	127.88	30.44	36.7133	96.44	25.3	8.2	345	14.4	24	2.3	8.9	90	131	5.5	6961	367	1	12.3	23.5	295	63	0.5	1.2	340	38	558.333	5.5	0	1	2	58.0371631469676
5697.21	0	22.0522	1	0	0	0	0	80.0909	13.3333	36.605	95.7692	33.7	11.1	169	10.7	23	2.6	8.7	109	141	4.7	6961	101	1.6	18	74.8	16	59	1	3	396	47	312	10	0	1	2	46.9484807936817
8080	1	25.7276	1	1	0	0	0	84.3529	16.7059	36.1414	99.6562	29.6	10	110	9.8	108	2.2	7.6	118	144	4.5	1470	370	1.2	13.8	34	33	58	1.7	1.3	289	57	418.333	9	1	1	2	59.6533218422656
6414.78	0	35.8327	0	1	0	1	0	78.9643	20.1	36.6117	93.4286	45.4	14.3	139	12.4	17	3.9	9.2	98	138	4.9	6716	186	1.3	13.8	29.2	18	17	0.8	1.6	99	73	153.333	8	0	1	1	47.2435151956662
6620	1	21.8676	1	0	0	1	1	87.2963	20.7778	36.5283	92.3636	31.6	9.7	389	10.5	54	3.7	8.7	111	140	5.3	7606	325	1	11.3	24.1	27	19	0.6	1.3	202	57	262	3	0	1	1	58.827052574789
8080	0	26.8274	0	0	0	0	1	73.4483	20.3707	37.43	98.6441	43	13.4	130	2.5	8	4.2	7.6	98	136	4.2	1741	160	1.2	13.3	41.5	437	319	0.3	2.3	147	90	242	7.5	0	1	2	56.6265661441967
16000	1	28.9811	1	0	1	0	0	86.8214	17.2931	37.163	97.1429	30.8	10.7	191	16.4	15	4.1	8.3	110	137	4.3	6716	472	1.6	17.8	33.1	27	126	0.7	3.4	387	46	208	6	0	1	3	52.678785684736
6620	1	21.7191	0	1	0	0	1	97.6	24.9808	37.445	85.4615	51.6	16.3	330	19.4	16	3.4	8.8	100	136	5.4	5454	743	1.4	12.7	25.5	16	39	0.6	1.6	60	61	58.9474	8	1	1	1	54.7105223306564
6519.38	1	16.5118	1	0	0	0	0	81.1111	17.5156	37.1257	99.9583	31.1	9.7	293	14.4	51	2.7	7.7	110	143	3.9	6716	367	1.5	16.7	30.2	33	32	0.800446542606793	1.1	450	32	806	7	1	1	1	58.2445762367458
6620	0	26.8809	1	0	0	1	0	62.6744	14.3837	36.3114	97.2791	44.6	15.5	263	12.6	19	4.1	9.3	103	140	4.3	6716	516	1.4	15.7	26.7	20	122	0.4	2.4	336	39	594	6	0	1	1	54.0298839241889
6620	0	31.1728	0	0	1	1	0	71.9524	14.3043	37.1	97	37.7	13.1	123	29.6	24	2.8	7.5	105	142	4.4	5454	256	1.4	15.2	24.8	34	26	0.6	2.5	127	36	333.333	7	1	1	1	56.6844416846567
6620	0	40.0735	1	1	0	1	0	74.5263	17.4737	37.1583	94.973	39.3	13.2	335	17.5	24	2.9	8.5	108	143	4	1865	499	1.3	15.2	101.3	18	257	1.1	1.8	181	58	205	9	1	1	1	51.9367935791285
8080	0	27.0799	0	0	0	0	0	119.815	26.7586	39.42	99.7407	46.7	15.4	202	33.1	24	2.6	7.6	118	150	5.6	6716	124	1.6	17.6	36.3	613	573	0.7	9.3	170	47	309.091	10	1	1	2	45.7639273062809
8080	0	36.7813	0	1	0	1	0	64.1923	21.1296	37.0714	96.76	53.2	16.4	236	18.1	32	3.1	9	107	143	6.9	5454	325	1.1	12	23.8	61	57	0.6	6.2	145	96	480	7	1	1	2	56.4112964867077
7047.78	0	30.7112	1	0	0	0	0	83.3478	15.4167	37.4154	99.2174	37.6	12.7	112	26.9	34	2.9	8	109	141	5.3	5454	221	1.8	19.6	30.1	25	108	0.9	4	389	41	408	9	0	1	2	54.1752739245423
3167.67	0	19.2121	1	0	0	0	0	64.72	17.2222	36.7771	98.96	34.3	11.7	90	9	29	3.8	8.8	102	146	3.9	9713	159	1.2	12.6	29.6	17	33	0.9	1.4	586	30	867.5	6	1	1	1	55.6405489700492
4729.99	0	35.4981	1	0	0	1	0	80.2564	16.8947	37.0263	99.1538	30.2	10.6	125	9.5	17	1.9	8.3	110	134	5.4	6716	277	1.5	16.8	52.1	22	145	0.7	2.4	376	53	195	9	0	1	1	53.682423266552
6620	0	35.1515	1	0	0	1	0	81.6552	15.4	37.2107	97.3667	36.6	12	170	19.1	21	2.4	7.4	108	138	5	7606	395	1.3	15.1	31.5	23	117	0.9	2.2	415	54	260	4	0	1	1	53.8103145760997
8080	1	23.3556	0	0	1	0	0	79.7045	16.0114	36.474	99.1136	35.4	12	88	13.1	8	2.5	9.7	110	143	4.2	6961	179	1.6	17.5	36.5	13	45	0.3	4.8	447	47	290	7	0	1	2	58.6773021312057
6620	0	28.0998	1	0	0	1	0	69.7391	18.48	36.815	97.56	41.2	13.4	297	9.6	18	4.1	9.7	103	139	4.5	1865	236	1.6	17.4	128.9	12	22	0.5	1	70	40	166	3.5	0	1	1	55.9644554016019
8080	0	30.8642	0	0	1	0	0	110.364	24.8837	37.0648	97.9885	29.4	10.2	134	28	26	2.7	8.2	111	145	5.4	1865	227	2.3	25.2	139.1	786	1188	0.6	15.1	386	46	386	17	0	1	2	58.1810058785712
8080	0	31.6522	0	0	0	0	0	72.1379	28.375	37.7	95.2	42.3	13.8	177	12.1	30	4.1	7.5	109	147	4.4	9713	153	1.1	12.3	31.8	317	836	1.07057603436074	4.3	149	51	186.25	16	1	1	2	53.848137081701
8080	0	44.8167	1	1	0	1	0	84.9062	19.9412	36.7967	94.125	44	14.9	256	17.4	17	3.1	8.8	98	138	5.3	6961	479	1.1	11.6	24.2	161	146	0.6	1.9	98	85	98	9	1	1	2	52.1084614100539
1386.89	0	28.0967	1	0	0	0	0	91.878	21.1951	37.3271	99.561	42.1	13.8	457	25.2	19	3.3	9.6	110	142	3.6	9713	183	1.4	15.9	25.2	27	46	0.6	1.4	168	39	336	6	0	1	1	58.6766629949562
8080	1	27.425	0	0	0	0	0	70.2857	19.4333	36.64	98.5714	30.1	10.3	423	24	29	3.1	8.4	110	145	5.1	1470	390	1.6	16.9	150	20	18	0.2	3.5	365	42	370	8	0	1	2	55.8889029883753
6620	0	29.784	1	0	0	0	0	93	23.7692	37.702	95.8846	35.6	12.7	216	15.5	16	3.4	8.1	103	140	3.6	7606	661	1.1	13.4	26.5	33	39	0.8	1.6	225	31	276.667	2	0	1	1	53.0074634879143
6620	0	26.8871	1	1	0	0	0	102.242	19.0735	37.3171	98.697	34.3	11.9	233	21.7	12	3.4	8.4	101	136	3.8	5454	244	1.1	12.5	77.7	18	93	0.5	1.8	184	45	322	11	1	1	1	57.9758379489914
6519.05	0	27.5533	0	0	0	0	1	118.097	24.0323	37.37	99.3	28	9.2	215	24.9	30	2.6	7.2	100	133	4.5	6961	220	2	21.5	150	22	43	0.6	4.9	294	29	294	12	0	1	1	54.0891180255694
8080	0	30.9568	1	1	0	0	0	87.48	17.3889	37.5688	96.32	29.9	9.5	278	12.1	33	3.9	9.8	104	141	4.6	1741	296	1.4	15.3	115.3	13	32	0.6	1.2	229	45	229	9	0	1	2	46.8798381395771
6620	0	42.8361	1	1	0	1	0	63.3023	19.4535	37.1411	96.7045	47.8	15.3	211	18.5	25	3.7	9.5	105	139	8.5	9713	338	1.1	12.1	33.3	58	29	0.5	2.6	79	46	197.5	8	1	1	1	54.9060358091369
8080	1	20.3086	1	1	1	1	0	89.4565	25.2826	35.9929	97.1522	40.3	13.8	86	16.2	34	3.3	9	94	128	4.5	7606	279	2.1	22.3	150	43	113	0.6	1.1	157	39	310	12	0	1	2	59.6782205930961
16000	1	36.8475	1	0	0	1	0	92.4872	18.3205	35.8974	98.4615	30.7	10.7	140	15.1	31	3.7	9	112	139	4.2	9713	116	1.6	18	67.2	31	62	0.9	7.2	358	44	230	15	0	1	3	52.9598656852376
8080	1	26.2227	0	0	0	0	0	110.275	19.7727	36.3257	98.0976	33.2	10.5	356	63.2	29	3.3	7.4	118	143	4.6	6961	643	1.8	19.2	43.4	31	33	1	1.9	110	34	156.667	9	0	1	2	52.9907901035407
8080	0	32.8167	1	1	1	0	0	96.1667	16.9565	37.1042	96.75	27.2	8.4	252	16.8	28	3.9	9.6	103	137	6.3	7606	302	1.6	17.8	36.2	84	215	0.5	4	445	52	168	9	1	1	2	56.1559897409673
8080	0	34.1797	1	1	1	0	0	69.6296	16.1111	36.9067	95.3704	31.8	11.1	112	11.8	21	1.9	7.7	105	138	4.6	6716	183	1.6	17.4	28.8	16	40	0.2	3	174	39	358.333	4	0	1	2	54.6937897267094
8080	1	25.9766	0	0	0	0	0	95.3556	16.5435	37.9738	98.4222	42.8	14.2	361	37.6	117	2.8	7.5	135	163	4.1	5454	881	2	21.9	36.6	14	50	0.8	0.9	253	39	366	12	0	1	2	54.8358425287171
8080	1	25.8428	0	0	1	0	0	122.31	28.1102	37.5688	95.875	26.8	8.7	183	24.6	19	2.6	8.3	98	132	4.3	6961	545	1.4	15.7	38.8	33	61	0.6	2.9	140	71	210	12	1	1	2	50.6438153270452
8080	1	25.7143	1	1	0	0	0	84.18	21.1176	36.4108	99.5909	35.6	11.8	192	13.8	30	2.3	7.1	106	137	4.3	1665	256	1.2	13.2	42.7	20	93	0.6	1.4	533	52	672	5	0	1	2	48.4899085114544
8080	0	35.8541	0	0	0	1	0	82.2222	16.7759	38.2033	96.6786	34.1	11.8	144	12.5	25	3.8	7.6	101	129	3.8	5454	363	1.4	15.7	26.3	15	117	0.6	1.3	131	47	250	12	0	1	2	51.6521579485852
6620	0	34.7178	0	0	0	0	0	71.84	16.0385	36.7583	97.84	42.8	15.2	258	21.1	19	3.8	10	94	133	3.7	6716	240	1.1	13.4	61.8	42	150	0.6	2.9	161	49	224	5	1	1	1	59.2558611855117
16000	1	21.7456	0	0	0	0	0	98.6842	21.125	37.2857	99.2105	40.4	13.3	213	15.8	31	3.4	8.9	110	143	4.8	5454	355	1.1	12.2	27.9	70	10	0.5	0.8	404	38	808	3.5	0	0	3	50.1859164721793
8080	1	20.9877	0	1	0	0	0	83.3611	23.0676	36.6029	96.9118	35.3	10.3	150	36.1	48	3.1	8.3	106	141	4.9	1470	295	1.2	13.1	28.7	104	161	0.9	4.9	473	59	257.5	8	0	1	2	54.2645170566444
6620	1	22.4609	0	0	1	0	0	110.375	18.6774	36.625	98.7188	26.5	8.7	162	3.5	23	1.3	7.6	104	131	4.3	1665	168	2.6	27	58.3	34	41	0.2	5	132	39	165	3.5	0	1	1	51.8067466887824
8080	1	20.4544	0	0	0	0	0	102.04	20.78	37.4387	95.92	31.8	10.2	122	1	10	2.1	7.6	109	133	4.4	9713	340	1.6	16.5	30.4	43	98	0.3	6	268	44	297.778	11	1	1	2	57.2763697368129
6620	1	19.4797	1	0	1	0	0	82.1562	15.7812	36.2533	98.7586	38.1	12.6	387	18.1	23	3.8	8.2	108	137	6	9713	251	1.1	13	26.2	19	55	0.7	4.5	438	43	464	7	0	1	1	50.4701264821924
8080	1	23.4704	0	1	1	0	0	99	20.9464	37.2511	90.4444	38.9	12.7	15	7.4	24	2.6	7.4	111	137	4.4	1470	216	2.2	24	51.3	37	82	0.9	3.6	104	41	140	15	0	1	2	53.1998940690905
1205.54	0	39.8936	1	0	0	1	0	129.486	27.5484	36.7563	96.8	28.6	9.9	179	4.8	51	3.1	9.5	96	136	4	1665	171	1.3	14.7	77.6	50	69	0.9	2.1	99	41	91	6	1	1	2	58.3101316478312
8080	0	31.5617	1	0	0	1	0	91	21.7586	36.685	97.6429	31.9	10.7	253	21	31	2.7	8	109	140	4.4	1665	230	1.7	18	35.8	8	48	0.8	3	351	41	260	11	0	1	2	58.2468511313729
8080	0	36.4529	1	0	0	0	0	77.6207	13.569	36.6357	98.5517	36.4	12.2	146	12.5	7	3.4	8.2	107	135	4.1	5454	152	1.7	17.7	31.2	24	32	0.5	1.8	410	43	326.25	8	0	1	2	53.7602314326009
8080	0	33.5938	1	0	0	1	0	87.1739	15.7875	36.7767	98.1875	30	9.2	414	16	70	2.7	8.5	107	136	5.8	6961	740	2.2	22.9	33.2	72	174	0.764533206726867	4.7	208	34	366	10	0	1	2	51.1912119891782
8080	1	22.1429	1	1	0	0	0	84.4333	22.4839	37.5229	97.2333	35.2	10.6	269	18.2	16	2.9	7.9	110	146	3.9	1665	417	1.2	13	103.8	72	21	0.4	1.3	389	66	389	5	1	1	2	54.8806658305229
5269.85	1	21.0792	1	1	0	0	0	90.3333	23.0556	36.825	94.8148	27.5	7.8	225	5.9	12	2.7	9.2	93	140	4	9713	726	1.7	17.7	19.3	70	37	0.7	0.8	138	154	138	8.5	0	0	1	60.1727063134313
6620	0	28.6421	0	0	1	0	0	71.76	16.2963	36.6767	99.1154	36.8	12.8	418	10.4	68	2.8	8.2	105	131	4	1741	466	1.1	13.2	40.5	49	70	0.8	4.5	236	38	318	9	0	1	1	47.6321472867948
6620	1	17.7333	1	0	0	0	0	67.2885	14.9314	35.851	98.6471	30	10.5	254	17.9	44	3.4	8.3	120	146	5.4	6716	371	1.5	17	72.3	9	23	0.4	2.8	267	36	390	6.5	0	0	1	52.914632924138
6620	1	22.7732	0	0	0	1	0	82.875	21.6111	37.8827	96.2917	33.8	11	319	18.7	28	4.4	7.9	100	135	4.7	5454	358	1.1	11.6	30.1	18	41	0.9	1.1	115	45	166	7	0	1	1	58.2582740761558
6366.78	0	31.3536	0	0	1	0	0	81.1538	28.4464	36.4133	98.3846	44.6	12.9	189	13.2	46	3.7	9.6	104	143	8.5	5454	217	1.8	20.2	57.4	8442	12630	1.16524730804913	8.3	328	68	221	18	0	1	1	57.1712867175181
8080	1	20.7099	0	0	0	0	0	101.467	22.2333	37.0017	95.2	33.4	10.8	275	15.4	15	2.2	8.2	102	137	4.5	7606	316	1.5	16.7	30.9	59	33	0.3	1.8	64	43	64	6.5	0	1	2	52.1746776140383
2720.13	0	27.3438	1	0	0	0	0	77.087	18.32	37.32	99.625	34.8	12	218	13.3	14	2.5	8	107	138	3.6	7606	427	1.2	13.9	25.3	42	48	0.2	1.2	197	34	328.333	5	0	0	2	56.3289936601065
8080	1	23.0085	1	0	0	0	0	108.756	23.3889	37.0257	95.4048	29.5	9.7	209	6.8	44	2.6	9.3	107	141	4.5	1665	570	1.4	13.1	56.2	32	2185	0.8	2	352	68	352	11	0	1	2	49.0009857373773
-1655	0	25.7859	1	1	0	1	1	89.3704	22.0714	37.0314	98.8519	30.5	9.1	292	12.9	20	2.7	7.6	106	141	4.4	1665	157	1.2	13.1	148.2	69	101	0.5	4.1	253	46	253	11	1	1	1	58.7862931285572
6620	0	29.7265	0	0	0	1	0	82.1111	16.1481	36.7233	94.6296	35.9	12.6	219	19.4	37	3.7	8.6	95	137	4.7	1665	255	0.9	11.3	21.5	12	32	0.9	2.8	329	50	285	3	0	1	1	55.4692972253299
8080	1	26.1592	0	1	0	0	0	96.1212	18.1912	36.9657	95.8824	39.8	12.6	232	15.9	19	2.2	8.3	108	137	5.5	6961	292	1.8	18.8	32	97	28	0.6	2.2	401	40	227.5	9	0	1	2	53.9617555333284
8080	0	36.7284	1	1	0	1	0	103.529	19.8784	37.9025	98.9688	41.8	12	283	22.8	39	3.1	8.1	110	138	4.5	9713	243	3.3	31.5	44.3	12	23	1.03112123393908	1.9	353	57	360	13	0	1	2	52.0124931583683
4865.04	0	27.2693	0	1	0	0	1	60.6333	14.6364	37.1118	96.8	30.1	10.2	139	17.7	25	3.3	7.6	112	138	5.1	7606	461	1	11.1	26.2	17	31	1	2.4	205	50	280	8	0	1	1	55.5391356575211
16000	1	24.9547	0	0	0	0	1	69.1034	21.7241	36.2317	94.8571	34.8	10.8	444	14.5	63	3.4	10.2	100	141	4.1	1741	529	1.1	13	32.8	16	27	0.8	2.6	136	70	170	11	0	1	3	54.2721295177686
4422.16	0	24.7751	0	0	0	0	0	89.2083	16.74	37.0467	96.125	46.6	15.4	128	15.3	22	3.5	8.4	104	140	4.2	6961	92	1.8	21.7	29.2	54	38	0.3	2.9	215	43	265	6	0	0	1	55.9195300891521
4074.94	0	28.8044	0	0	0	0	0	97.8333	26.9302	36.8093	97.6098	36.4	12.1	164	25.6	20	1.8	8.2	102	133	4	6716	182	1.1	12.4	29.7	9	25	0.1	1.9	134	50	268	7.5	0	1	1	55.0282396047842
8080	0	28.4005	0	0	1	0	0	117.909	19.2917	36.004	97.3235	32.9	10.3	111	30.9	49	2.2	7.3	104	134	4.8	9713	240	3	30.2	47.1	38	109	0.6	7.1	187	55	385	14	0	1	2	53.9762133394249
8080	1	17.6177	0	1	0	0	0	55.4167	19.1875	33.4	99.625	40.9	13.6	262	21.5	22	3.9	8.5	103	138	4.3	9713	181	1.2	13	36.4	143	298	0.3	1	494	66	587.5	11	1	1	2	58.3796566748995
6620	0	32.7442	0	0	0	1	0	73.4483	19.1	37.4367	95.3	32.3	10.7	483	11.5	24	1.7	7.6	112	141	4.7	1470	397	1.7	18.6	40.9	10	10	0.8	4.2	131	42	302.5	8	0	1	1	56.4138906820547
8080	1	34.626	1	0	1	0	0	93.5769	17.5577	37.3271	98.3462	26.6	8.5	227	23.9	39	2.7	8.8	108	143	3.9	9713	326	1.8	19.6	38.9	25	101	0.4	3.4	137	37	274	4	0	1	2	51.6463794051462
16000	1	24.2701	0	0	0	0	0	75.6923	17.2593	36.815	98.16	29.2	8.9	211	9.8	12	2.5	8.5	110	143	4	1665	259	1.2	13.2	79.6	23	97	0.4	0.8	194	42	409	11	0	1	3	53.5476110822118
16000	1	22.4913	1	0	0	1	0	101.343	17.8286	37.3014	97.3429	47	15.4	227	14.3	34	4.4	8.3	110	140	5	1741	406	2.1	21.9	43.1	15	43	0.7	4.8	258	53	385	10.5	0	1	3	58.7285804688078
4788.91	0	28.5156	1	1	0	0	0	67.5714	14.4583	36.2638	98.6	37.7	12.5	189	10.7	30	4.4	9.3	101	136	4.8	5454	136	1.2	13.7	42.5	12	91	1.1	1.5	199	54	199	9	0	1	1	57.4952386698353
6620	0	28.3333	0	0	0	1	0	66.2258	16.8033	36.7778	94.2667	48.4	16	130	73.3	23	4.2	9	110	142	4.3	1865	491	1.4	15.6	32.4	214	10	0.6	2	85	48	108	10	0	1	1	51.8705201482412
6620	1	22.0119	0	0	0	1	0	99.7692	22.1923	37.5733	96.4231	41.3	14.3	312	18.2	21	4.4	8.6	101	140	3.6	7606	472	1.8	19.9	54.7	20	37	0.9	2.3	342	52	342	8	0	1	1	55.320508223871
6620	1	23.7118	0	0	1	0	0	90.9375	16.6316	36.25	99.9375	32	9.7	197	9.1	32	2.8	8.8	102	141	4.1	1741	497	1.2	12.5	26.6	26	16	0.8	3.2	153	38	306	7	0	1	1	47.8574494275684
8080	1	27.4295	0	0	0	0	0	101	24.7	36.8	98.2	42.8	13.4	110	1.8	21	3.3	8.3	111	138	4.4	1665	214	1.3	14.5	82.2	16	45	0.3	5.5	443	53	456	7.5	0	1	2	59.5329469507064
5007.04	0	55.9588	1	0	0	1	0	91.4655	23.0385	36.11	92.4688	38.6	11.4	274	8.4	40	4	9.2	96	141	4.7	1665	363	1.9	20.1	88.5	42	77	1.08978993923869	4.8	201	103	266	9	1	1	1	58.2432093281237
5668.38	0	29.737	1	0	0	0	0	60.16	22.1481	37.7278	99.96	41.9	13.4	223	15.1	18	3.9	9.3	105	141	4.3	9713	183	1.1	12	49.3	30	19	0.6	1.9	187	40	374	6	0	1	1	56.0677625680499
8080	0	30.5536	0	1	0	0	0	99.8103	25.4836	38.1	94.2951	47.9	15.1	300	7.4	18	2.7	8.2	105	139	5.3	6961	206	1.1	11.7	25.5	20	22	0.1	2.8	222	71	222	10	1	1	2	57.0688629010041
3258.7	0	19.0948	1	0	0	0	0	67.0667	24.2667	37.2771	95.7667	36.7	11.7	209	15.2	28	3.3	8.5	109	143	4.5	9713	372	1.6	17.5	25.9	40	39	0.6	2.2	39	36	39	3	0	1	1	49.6213647180246
6620	0	46.0408	0	1	0	0	0	101.484	25.25	37.0763	94.5938	45.4	14.5	343	13.5	16	3.6	7.7	108	136	5.2	6716	235	0.9	10	27.1	37	44	0.7	5.2	157	77	201.667	7	0	1	1	53.1212899802147
16000	1	25.7819	1	1	0	0	0	66.12	15.7308	35.57	96.96	37.6	12.1	203	26	73	1.1	7.7	109	132	5.6	7606	661	1.1	12.8	37.9	92	22	1.4	1.2	196	36	392	11	0	1	3	59.9604022393383
6620	0	25.7543	1	0	0	0	0	90.6	17.16	38	95.7826	33.8	12	114	10.3	30	3.2	10.3	110	140	5.5	6716	182	1.2	13.6	47.1	199	776	1	3.4	308	50	308	13	0	1	1	56.6600116410616
16000	1	71.5349	1	0	0	0	0	73.9298	18.2083	36.6033	89.0612	43.1	11.5	109	8.4	31	3.3	9	97	148	5.4	1741	208	1.3	13.6	108.1	9	16	0.9	1.8	88	70	121.667	7.5	0	1	3	56.3041084757968
7656.37	0	42.9239	1	0	1	1	0	71.1026	17.8846	36.8333	96.5128	27.4	8.4	92	7.6	39	4.3	8.9	106	135	4.8	1741	235	1.9	20.7	32.2	48	94	1.06825395263593	1.5	320	45	320	14	0	1	2	56.1596941369326
8080	1	29.0625	0	0	0	0	0	109.273	27.8235	37.8414	96.7879	29.4	9	57	100.3	22	3.4	8.8	108	147	3.6	6716	336	1.7	18.3	32.6	55	59	0.3	1.4	77	44	192.5	14	0	1	2	56.3724442920136
6188.05	1	19.1488	1	1	0	0	0	89.55	16.1429	37.617	99.0938	34.6	12.2	188	13.4	12	2.9	7.9	116	138	4.4	5454	162	1.6	17.5	102.4	32	46	0.7	1.8	471	53	407	9	0	1	1	46.4367989552095
8080	0	28.7211	0	0	0	0	0	88.6591	16	36.9524	98.9318	30.6	10.6	175	9.2	17	1.9	8.3	112	137	4.3	5454	189	1.6	17.2	33.2	9	44	0.7	1.9	470	42	244	6	0	1	2	59.8054388352728
16000	1	35.5647	1	0	1	0	0	110.5	18.78	36.0444	98.0149	36.7	10.7	219	53.3	19	1.8	8.7	109	158	5.5	1665	243	2.9	31.8	150	392	1176	0.7	18	364	82	718	15	0	1	3	57.0165096936507
8080	0	46.6116	1	1	0	1	0	91.375	15.871	37.29	98.4815	28.4	9.8	661	18.8	11	2	7.3	103	129	4.4	1741	217	1.8	19.5	121.9	9	16	0.3	0.7	162	32	456	6	1	1	2	60.1727063134313
6620	0	23.9792	1	1	0	0	0	115.885	20.3077	36.6971	92.2	30	9.6	332	27.3	13	4	8.5	99	140	4.6	1470	177	1.6	17	57.8	10	29	0.3	1.7	75	55	187.5	4	1	1	1	53.7231711400841
16000	1	21.5978	1	0	1	0	0	95.48	24.6	37.283	96.7083	32.3	11.6	150	7.1	92	3.3	8.5	100	140	3.9	6961	176	1.4	16.1	42.1	432	537	1.05006229426129	7.1	277	34	278.333	12	1	1	3	46.5132671963269
8080	1	22.5959	0	0	1	0	0	59.1515	16.2286	36.4775	99.9412	28.1	9.5	74	5.3	37	3.1	8.9	105	142	4.4	1865	201	2.6	29.1	70.5	20	33	0.9	2.8	122	32	165.714	14	1	1	2	57.7247249077765
6620	1	20.4471	1	0	0	0	0	104.815	25.5185	38.1787	99.2692	36.7	12.4	145	11	76	3	7.9	120	150	5	5454	240	1.1	12.5	22.2	34	62	0.9	1.6	404	40	502.5	9	0	0	1	55.9737296660414
8080	0	35.4172	1	1	1	1	0	90.1481	18.7778	37.1671	94.7037	35.1	10.6	153	5.5	37	3.6	8.5	105	136	5.2	7606	174	1.5	16.4	54.9	24	37	0.8	1.6	53	28	114	4	0	1	2	55.1368501962446
8080	1	21.4249	0	0	0	0	0	66.0928	16.4381	36.1271	98.7604	52.6	16.7	242	10.4	82	3.6	9.4	136	170	6.6	9713	328	1.6	17.4	39.3	31	47	0.7	2	293	66	394	11	1	1	2	58.6332658829345
8080	0	28.0689	0	1	0	0	0	91.3077	19.4286	37.7329	97.6296	46.5	15.3	290	23.9	14	3.4	12.5	102	147	4.2	1865	372	2.8	30.6	32.8	70	100	0.6	7.9	470	67	222	10	0	1	2	58.8575396288065
8080	0	33.4124	0	0	1	0	0	66	30.5714	35.6585	94.8462	45.1	14.2	354	17.8	14	3.1	21.6	113	149	4.3	1470	302	1.2	12	36	101	185	0.4	4.9	124	67	124	12	0	1	2	57.8234202289756
6620	1	27.5556	0	0	1	0	0	65.5385	17.8462	36.1343	95.6923	27.7	9.7	105	15.6	103	2.9	9	100	139	3.6	6961	300	2.2	23.1	54.8	63	116	0.881901193607174	1.7	53	42	104.286	14	0	1	1	55.8235379200004
[truncated: 1,463 more rows]
